# Supplementary material for: Crystal structure of TiBi2
Source: Acta Crystallogr E Crystallogr Commun. 2016 Aug 5;72(Pt 9):1254–6. doi: 10.1107/S2056989016012391 (PMC5120700; doi:10.1107/S2056989016012391)
Supplement: Supplementary file 1 [file e-72-01254-sup1.cif]

##############################################################################
#                                                                            #
# This CIF contains the data in a paper accepted for publication in          #
# Acta Crystallographica Section E. It conforms to the requirements of       #
# Notes for Authors for Acta Crystallographica Section E, and has been       #
# peer reviewed under the auspices of the IUCr Commission on Journals.       #
#                                                                            #
# Full details of the Crystallographic Information File format               #
# are given in the paper "The Crystallographic Information File (CIF):       #
# a New Standard Archive File for Crystallography" by S. R. Hall, F. H.      #
# Allen and I. D. Brown [Acta Cryst. (1991), A47, 655-685].                  #
#                                                                            #
# The current version of the core CIF dictionary is obtainable from          #
# ftp://ftp.iucr.org/pub/cif_core.dic.                                       #
#                                                                            #
# Software is freely available for graphical display of the structure(s)     #
# in this CIF. For information consult the CIF software page                 #
# http://www.iucr.org/resources/cif/software.                                #
#                                                                            #
# This file may be used for bona fide research purposes within the           #
# scientific community so long as proper attribution is given to the journal # 
# article from which it was obtained.                                        #
#                                                                            #
##############################################################################
data_I
_database_code_depnum_ccdc_archive 'CCDC 1497032'
_audit_creation_method     'SHELXL-2014/7'
_journal_date_recd_electronic     2016-07-14
_journal_date_accepted     2016-08-01
_journal_name_full     'Acta Crystallographica, Section E'
_journal_year     2016
_journal_volume     72
_journal_issue      9
_journal_page_first     1254
_journal_page_last     1256
_journal_paper_category     GI
_journal_paper_doi     10.1107/S2056989016012391
_journal_coeditor_code     BR2262
_publ_contact_author_name     'Hisanori Yamane'
_publ_contact_author_address
;
2-1-1 Katahira, Aoba-ku, Sendai
980-8577, Japan
;
_publ_contact_author_email
;
yamane@tagen.tohoku.ac.jp
;
_publ_section_title
;
Crystal structure of TiBi~2~
;
loop_
    _publ_author_name
    _publ_author_footnote
    _publ_author_address
    'Watanabe, Kei' .
;
Institute of Multidisciplinary Research for Advanced Materials,
Tohoku University
2-1-1 Katahira, Aoba-ku, Sendai 980-8577,
Japan
;
    'Yamane, Hisanori' .
;
Institute of Multidisciplinary Research for Advanced Materials,
Tohoku University
2-1-1 Katahira, Aoba-ku, Sendai 980-8577,
Japan
;
_publ_section_synopsis
;
Black granular single crystals of monotitanium dibismuth, TiBi~2~, were
synthesized by slow cooling of a mixture of Bi and Ti from 693 K. The title
compound is isostructural with CuMg~2~ (orthorhombic <i>Fddd</i> symmetry). Ti
atoms are in the square antiprisms of Bi atoms. The network of one type of Bi
atom spirals along the <i>a</i>-axis direction while  honeycomb layers of the
other type of  Bi atom spreading inn the <i>ab</i> plane interlace one
another.
;
_chemical_name_systematic     'Titanium dibismuth'
_chemical_name_common     ?
_chemical_formula_sum     'Bi2 Ti'
_chemical_formula_structural     'Ti Bi2'
_chemical_formula_iupac     'Ti Bi2'
_chemical_formula_weight     465.86
_chemical_melting_point     ?
_shelx_space_group_comment
;
The symmetry employed for this shelxl refinement is uniquely defined
by the following loop, which should always be used as a source of
symmetry information in preference to the above space-group names.
They are only intended as comments.
;
_space_group_crystal_system     orthorhombic
_space_group_name_H-M_alt     'F d d d'
_space_group_name_Hall     '-F 2uv 2vw'
loop_
    _space_group_symop_operation_xyz
    'x, y, z'
    '-x+3/4, -y+3/4, z'
    '-x+3/4, y, -z+3/4'
    'x, -y+3/4, -z+3/4'
    'x, y+1/2, z+1/2'
    '-x+3/4, -y+5/4, z+1/2'
    '-x+3/4, y+1/2, -z+5/4'
    'x, -y+5/4, -z+5/4'
    'x+1/2, y, z+1/2'
    '-x+5/4, -y+3/4, z+1/2'
    '-x+5/4, y, -z+5/4'
    'x+1/2, -y+3/4, -z+5/4'
    'x+1/2, y+1/2, z'
    '-x+5/4, -y+5/4, z'
    '-x+5/4, y+1/2, -z+3/4'
    'x+1/2, -y+5/4, -z+3/4'
    '-x, -y, -z'
    'x-3/4, y-3/4, -z'
    'x-3/4, -y, z-3/4'
    '-x, y-3/4, z-3/4'
    '-x, -y+1/2, -z+1/2'
    'x-3/4, y-1/4, -z+1/2'
    'x-3/4, -y+1/2, z-1/4'
    '-x, y-1/4, z-1/4'
    '-x+1/2, -y, -z+1/2'
    'x-1/4, y-3/4, -z+1/2'
    'x-1/4, -y, z-1/4'
    '-x+1/2, y-3/4, z-1/4'
    '-x+1/2, -y+1/2, -z'
    'x-1/4, y-1/4, -z'
    'x-1/4, -y+1/2, z-3/4'
    '-x+1/2, y-1/4, z-3/4'
_cell_length_a     5.7654(4)
_cell_length_b     10.3155(6)
_cell_length_c     19.4879(12)
_cell_angle_alpha     90
_cell_angle_beta     90
_cell_angle_gamma     90
_cell_volume     1159.00(13)
_cell_formula_units_Z     16
_cell_measurement_reflns_used     4528
_cell_measurement_theta_min     4.182
_cell_measurement_theta_max     31.437
_cell_measurement_temperature     298(2)
_exptl_crystal_description     granule
_exptl_crystal_colour     'black'
_exptl_crystal_size_max     0.136
_exptl_crystal_size_mid     0.085
_exptl_crystal_size_min     0.057
_exptl_crystal_density_diffrn     10.679
_exptl_crystal_density_meas     ?
_exptl_crystal_F_000     3008
loop_
    _exptl_crystal_face_index_h
    _exptl_crystal_face_index_k
    _exptl_crystal_face_index_l
    _exptl_crystal_face_perp_dist
    2.000 2.000 -1.000 0.03200
    -2.000 -2.000 1.000 0.02400
    2.000 2.000 1.000 0.02900
    -2.000 -2.000 -1.000 0.02700
    1.000 1.000 2.000 0.03100
    -2.000 -1.000 -2.000 0.03200
    -1.000 1.000 2.000 0.03700
    -1.000 1.000 1.000 0.03500
    -1.000 0.000 -1.000 0.03300
    0.000 -1.000 -2.000 0.05800
    2.000 -2.000 -1.000 0.00300
    0.000 0.000 1.000 0.02600
    0.000 0.000 -1.000 0.07700
    0.000 1.000 0.000 0.03700
    -2.000 2.000 -1.000 0.03000
    0.000 1.000 -1.000 0.04100
    -1.000 1.000 0.000 0.03200
_exptl_absorpt_coefficient_mu     123.499
_exptl_absorpt_correction_type     numerical
_exptl_absorpt_process_details
;
(SADABS; Bruker, 2014)
;
_exptl_absorpt_correction_T_min     0.01614
_exptl_absorpt_correction_T_max     0.10151
_exptl_special_details     ?
_diffrn_ambient_temperature     298(2)
_diffrn_radiation_type     MoK\a
_diffrn_radiation_wavelength     0.71073
_diffrn_measurement_device_type     'Bruker D8 goniometer'
_diffrn_measurement_method     '\w, \f scans'
_diffrn_detector_area_resol_mean     10.4167
_diffrn_reflns_number     3881
_diffrn_reflns_av_R_equivalents     0.0475
_diffrn_reflns_theta_min     4.182
_diffrn_reflns_theta_max     27.472
_diffrn_reflns_theta_full     25.242
_diffrn_measured_fraction_theta_max     0.994
_diffrn_measured_fraction_theta_full     0.992
_diffrn_reflns_limit_h_min     -7
_diffrn_reflns_limit_h_max     7
_diffrn_reflns_limit_k_min     -13
_diffrn_reflns_limit_k_max     13
_diffrn_reflns_limit_l_min     -25
_diffrn_reflns_limit_l_max     25
_refine_special_details     ?
_reflns_number_total     339
_reflns_number_gt     309
_reflns_threshold_expression     'I > 2\s(I)'
_refine_ls_structure_factor_coef     Fsqd
_refine_ls_matrix_type     full
_refine_ls_R_factor_all     0.0257
_refine_ls_R_factor_gt     0.0242
_refine_ls_wR_factor_gt     0.0603
_refine_ls_wR_factor_ref     0.0622
_refine_ls_goodness_of_fit_ref     1.313
_refine_ls_restrained_S_all     1.313
_refine_ls_number_reflns     339
_refine_ls_number_parameters     17
_refine_ls_number_restraints     0
_refine_ls_weighting_scheme     calc
_refine_ls_weighting_details
             'w=1/[\s^2^(Fo^2^)+(0.0275P)^2^+47.1241P] where P=(Fo^2^+2Fc^2^)/3'
_atom_sites_solution_primary     dual
_atom_sites_solution_secondary     difmap
_refine_ls_shift/su_max     0.000
_refine_ls_shift/su_mean     0.000
_refine_diff_density_max     2.541
_refine_diff_density_min     -3.801
_refine_ls_extinction_method
;
SHELXL2014 (Sheldrick, 2015)
;
_refine_ls_extinction_coef     0.00038(3)
_refine_ls_extinction_expression
                                  'Fc^*^=kFc[1+0.001xFc^2^\l^3^/sin(2\q)]^-1/4^'
loop_
    _atom_type_symbol
    _atom_type_description
    _atom_type_scat_dispersion_real
    _atom_type_scat_dispersion_imag
    _atom_type_scat_source
    'Ti' 'Ti' 0.2776 0.4457
                         'International Tables Vol C Tables 4.2.6.8 and 6.1.1.4'
    'Bi' 'Bi' -4.1077 10.2566
                         'International Tables Vol C Tables 4.2.6.8 and 6.1.1.4'
_computing_data_collection
;
<i>Instrument Service</i> (Bruker, 2014)
;
_computing_cell_refinement
;
APEX2 (Bruker, 2014)
;
_computing_data_reduction
;
SAINT-Plus (Bruker, 2014)
;
_computing_structure_solution
;
APEX2 (Bruker, 2014)
;
_computing_structure_refinement
;
SHELXL2014 (Sheldrick, 2015)
;
_computing_molecular_graphics
;
<i>VESTA</i> (Momma & Izumi, 2011)
;
loop_
    _atom_site_type_symbol
    _atom_site_label
    _atom_site_fract_x
    _atom_site_fract_y
    _atom_site_fract_z
    _atom_site_U_iso_or_equiv
    _atom_site_adp_type
    _atom_site_calc_flag
    _atom_site_occupancy
    _atom_site_disorder_assembly
    _atom_site_disorder_group
    Bi Bi1 0.1250 0.1250 0.04615(2) 0.0064(2) Uani d 1 . .
    Bi Bi2 0.1250 0.45710(4) 0.1250 0.0066(2) Uani d 1 . .
    Ti Ti1 0.1250 0.1250 0.49898(10) 0.0050(4) Uani d 1 . .
loop_
    _atom_site_aniso_label
    _atom_site_aniso_U_11
    _atom_site_aniso_U_22
    _atom_site_aniso_U_33
    _atom_site_aniso_U_12
    _atom_site_aniso_U_13
    _atom_site_aniso_U_23
    Bi1 0.0035(3) 0.0076(3) 0.0082(3) 0.00176(15) 0.000 0.000
    Bi2 0.0058(3) 0.0080(3) 0.0060(3) 0.000 -0.00212(15) 0.000
    Ti1 0.0039(9) 0.0060(9) 0.0051(8) 0.0005(8) 0.000 0.000
_geom_special_details
;
 All esds (except the esd in the dihedral angle between two l.s. planes)
 are estimated using the full covariance matrix.  The cell esds are taken
 into account individually in the estimation of esds in distances, angles
 and torsion angles; correlations between esds in cell parameters are only
 used when they are defined by crystal symmetry.  An approximate (isotropic)
 treatment of cell esds is used for estimating esds involving l.s. planes.
;
loop_
    _geom_bond_atom_site_label_1
    _geom_bond_atom_site_label_2
    _geom_bond_site_symmetry_2
    _geom_bond_distance
    _geom_bond_publ_flag
    Ti1 Bi2 21 2.9382(16) ?
    Ti1 Bi2 22_655 2.9382(16) ?
    Ti1 Bi2 10_455 3.0051(16) ?
    Ti1 Bi2 5_545 3.0051(16) ?
    Ti1 Bi1 9 3.0257(6) ?
    Ti1 Bi1 9_455 3.0257(6) ?
    Ti1 Bi1 25 3.0825(6) ?
    Ti1 Bi1 21 3.0825(6) ?
    Ti1 Ti1 29_556 2.95460(15) ?
    Ti1 Ti1 17_556 2.95460(15) ?
    Bi1 Bi1 11_454 3.0730(8) ?
    Bi1 Bi1 17 3.4589(4) ?
    Bi1 Bi1 29 3.4589(4) ?
    Bi2 Bi2 2_455 3.3435(4) ?
    Bi2 Bi2 2 3.3435(4) ?
    Bi2 Bi2 14_455 3.4639(8) ?
    Bi1 Bi2 2 3.6974(3) ?
    Bi1 Bi2 13_445 3.6974(3) ?
    Bi1 Bi2 13_545 3.6974(3) ?
    Bi1 Bi2 2_455 3.6974(3) ?
    Bi1 Bi2 30 3.7309(4) ?
    Bi1 Bi2 29 3.7309(4) ?
    Bi1 Bi2 14_445 3.7546(4) ?
    Bi1 Bi2 . 3.7546(4) ?
    Bi1 Ti1 9_454 3.0257(6) ?
    Bi1 Ti1 9_554 3.0257(6) ?
    Bi1 Ti1 25 3.0825(6) ?
    Bi1 Ti1 21 3.0825(6) ?
    Bi1 Ti1 3 4.9243(16) ?
    Bi1 Ti1 3_455 4.9243(16) ?
    Bi1 Ti1 23_655 4.9348(16) ?
    Bi1 Ti1 27 4.9348(16) ?
    Bi1 Ti1 25_455 5.1110(4) ?
    Bi2 Ti1 21 2.9382(16) ?
    Bi2 Ti1 23_655 2.9382(16) ?
    Bi2 Ti1 15_455 3.0051(16) ?
    Bi2 Ti1 5_554 3.0051(16) ?
    Bi2 Bi1 7_554 3.6974(3) ?
    Bi2 Bi1 13 3.6974(3) ?
    Bi2 Bi1 13_455 3.6974(3) ?
    Bi2 Bi1 7_454 3.6974(3) ?
    Bi2 Bi1 29 3.7310(4) ?
    Ti1 Bi1 3 4.9242(16) ?
    Ti1 Bi1 3_455 4.9242(16) ?
loop_
    _geom_angle_atom_site_label_1
    _geom_angle_atom_site_label_2
    _geom_angle_atom_site_label_3
    _geom_angle_site_symmetry_1
    _geom_angle_site_symmetry_3
    _geom_angle
    _geom_angle_publ_flag
    Ti1 Bi2 Bi1 21 13 100.12(2) ?
    Bi1 Bi2 Bi1 7_554 29 100.174(6) ?
    Bi2 Bi1 Bi2 13_445 30 100.175(5) ?
    Bi1 Bi1 Ti1 29 3 100.237(12) ?
    Bi1 Bi1 Bi2 29 2_455 101.056(6) ?
    Bi1 Bi1 Bi2 17 13_545 101.056(7) ?
    Bi2 Bi1 Bi2 13_445 13_545 102.459(10) ?
    Bi1 Bi2 Bi1 7_554 7_454 102.460(10) ?
    Bi1 Bi2 Bi1 13 13_455 102.460(11) ?
    Bi2 Bi2 Bi1 2_455 29 102.596(8) ?
    Bi2 Bi2 Bi1 14_455 29 103.120(6) ?
    Ti1 Bi1 Bi1 9_554 17 103.83(2) ?
    Bi1 Bi1 Bi2 29 13_545 103.916(6) ?
    Bi2 Bi1 Bi2 2 14_445 104.912(8) ?
    Ti1 Ti1 Bi1 17_556 3 105.95(7) ?
    Ti1 Bi2 Bi2 23_655 2_455 106.077(14) ?
    Ti1 Bi1 Bi1 21 17 106.29(3) ?
    Bi1 Bi1 Ti1 11_454 25 106.58(4) ?
    Ti1 Bi2 Bi2 21 14_455 106.753(12) ?
    Ti1 Bi2 Bi2 15_455 2_455 106.976(10) ?
    Ti1 Bi1 Bi1 9_454 11_454 107.69(4) ?
    Bi1 Ti1 Bi1 9_455 3 108.14(5) ?
    Ti1 Bi2 Ti1 15_455 5_554 109.61(4) ?
    Ti1 Bi1 Ti1 9_454 25 111.026(7) ?
    Bi1 Bi1 Bi1 17 29 117.32(2) ?
    Ti1 Ti1 Bi1 17_556 9 117.43(3) ?
    Ti1 Bi2 Bi1 23_655 29 118.70(2) ?
    Bi2 Bi2 Bi2 2_455 2 119.12(2) ?
    Ti1 Ti1 Bi2 17_556 10_455 119.48(9) ?
    Bi2 Bi1 Ti1 13_545 25_455 119.656(11) ?
    Bi2 Bi1 Ti1 29 3 119.910(14) ?
    Bi2 Ti1 Ti1 21 29_556 120.13(9) ?
    Ti1 Bi1 Ti1 21 3 120.34(3) ?
    Bi1 Ti1 Bi1 21 3 120.34(3) ?
    Ti1 Ti1 Bi1 29_556 25 120.39(3) ?
    Bi2 Ti1 Bi2 22_655 10_455 120.391(4) ?
    Bi2 Bi2 Bi2 2_455 14_455 120.438(12) ?
    Bi1 Bi1 Bi1 11_454 17 121.338(11) ?
    Ti1 Bi1 Ti1 9_454 23_655 121.44(3) ?
    Ti1 Bi1 Ti1 25 23_655 121.95(3) ?
    Bi2 Bi1 Ti1 . 25_455 122.061(9) ?
    Bi1 Ti1 Bi1 9_455 25 122.154(4) ?
    Bi1 Bi2 Bi1 7_554 13_455 124.135(12) ?
    Bi2 Bi1 Bi2 2 30 124.499(6) ?
    Bi2 Bi1 Bi2 30 14_445 124.958(7) ?
    Ti1 Bi1 Ti1 3 25_455 129.41(3) ?
    Bi1 Bi1 Ti1 29 25_455 129.73(2) ?
    Ti1 Bi1 Ti1 23_655 25_455 130.440(11) ?
    Bi2 Bi1 Bi2 2 13_445 130.889(12) ?
    Bi2 Bi1 Bi2 14_445 . 131.685(13) ?
    Bi1 Bi1 Ti1 17 3 131.728(9) ?
    Bi2 Bi1 Ti1 30 23_655 135.259(12) ?
    Bi2 Ti1 Bi1 10_455 25 135.68(5) ?
    Bi2 Ti1 Bi1 21 9 135.83(5) ?
    Bi2 Bi1 Ti1 29 23_655 136.209(11) ?
    Ti1 Bi1 Ti1 9_554 25_455 138.917(11) ?
    Bi1 Bi2 Bi1 7_454 29 141.173(9) ?
    Bi2 Bi1 Bi2 13_545 30 141.174(9) ?
    Ti1 Bi1 Ti1 9_454 3 143.52(2) ?
    Bi1 Ti1 Bi1 9 9_455 144.62(7) ?
    Ti1 Bi1 Ti1 9_454 9_554 144.63(7) ?
    Ti1 Bi2 Ti1 21 23_655 146.49(2) ?
    Ti1 Bi1 Ti1 25 21 146.84(7) ?
    Bi1 Ti1 Bi1 25 21 146.84(7) ?
    Ti1 Bi2 Ti1 21 15_455 146.946(8) ?
    Bi2 Ti1 Bi2 21 10_455 146.946(8) ?
    Ti1 Bi2 Bi1 21 7_554 149.23(2) ?
    Ti1 Bi2 Bi1 15_455 29 149.475(16) ?
    Ti1 Bi1 Bi2 9_454 2 150.350(13) ?
    Ti1 Bi1 Bi2 21 13_545 151.051(14) ?
    Ti1 Bi1 Bi2 21 14_445 151.659(13) ?
    Bi1 Bi1 Bi2 17 2 152.907(6) ?
    Bi1 Bi1 Bi2 29 14_445 153.267(4) ?
    Bi1 Bi1 Bi2 11_454 30 153.380(4) ?
    Bi2 Bi2 Bi1 2_455 7_554 155.439(6) ?
    Bi1 Bi1 Ti1 17 23_655 158.113(19) ?
    Bi2 Bi1 Ti1 30 3 161.981(11) ?
    Bi2 Ti1 Bi1 21 3 162.533(7) ?
    Bi2 Bi1 Ti1 2 25_455 165.35(2) ?
    Ti1 Ti1 Ti1 29_556 17_556 178.47(15) ?
    Ti1 Bi1 Ti1 9_454 25_455 30.870(13) ?
    Bi2 Bi1 Ti1 13_445 25_455 34.47(2) ?
    Ti1 Bi1 Ti1 3 23_655 34.877(3) ?
    Bi1 Bi1 Ti1 17 25_455 35.089(15) ?
    Bi1 Bi1 Ti1 11_454 3 35.832(14) ?
    Bi2 Bi1 Ti1 2 23_655 36.352(10) ?
    Bi2 Bi1 Ti1 . 23_655 36.426(10) ?
    Bi1 Ti1 Bi1 9 3 36.48(2) ?
    Bi1 Bi1 Ti1 11_454 23_655 36.775(14) ?
    Bi2 Bi1 Ti1 2 3 37.501(10) ?
    Bi2 Ti1 Bi1 10_455 3 48.51(2) ?
    Bi1 Bi2 Bi1 7_554 13 49.109(12) ?
    Ti1 Bi1 Bi2 25 14_445 49.72(3) ?
    Ti1 Bi1 Bi2 9_454 30 50.23(3) ?
    Ti1 Bi1 Bi2 25 13_545 50.37(3) ?
    Ti1 Bi1 Bi2 21 30 51.27(3) ?
    Ti1 Bi1 Bi2 9_554 2 51.93(3) ?
    Ti1 Bi2 Bi1 21 29 52.331(19) ?
    Ti1 Bi2 Bi1 15_455 7_554 52.441(7) ?
    Ti1 Bi2 Bi1 5_554 29 53.148(19) ?
    Bi2 Bi1 Bi2 30 29 53.241(9) ?
    Bi2 Bi1 Bi2 13_445 14_445 53.310(6) ?
    Ti1 Bi2 Bi1 23_655 7_554 53.901(6) ?
    Ti1 Bi1 Bi1 25 17 54.737(17) ?
    Ti1 Bi2 Bi2 15_455 14_455 54.81(2) ?
    Ti1 Bi2 Bi2 21 2_455 55.32(2) ?
    Bi1 Bi2 Bi1 13 29 55.502(6) ?
    Bi2 Bi1 Bi2 2 13_545 55.865(12) ?
    Ti1 Bi1 Bi1 9_454 17 56.289(16) ?
    Ti1 Bi1 Ti1 9_554 25 57.847(3) ?
    Ti1 Ti1 Bi2 29_556 10_455 59.07(5) ?
    Ti1 Bi2 Ti1 23_655 15_455 59.609(4) ?
    Ti1 Ti1 Bi1 17_556 25 60.113(19) ?
    Bi2 Ti1 Ti1 22_655 29_556 61.32(5) ?
    Ti1 Bi1 Ti1 3_455 23_655 61.418(6) ?
    Bi1 Bi1 Bi2 29 30 61.757(12) ?
    Ti1 Ti1 Bi1 29_556 9 62.04(2) ?
    Bi2 Bi2 Bi1 14_455 7_554 62.067(6) ?
    Bi2 Bi2 Bi1 14_455 13 62.067(6) ?
    Bi1 Bi1 Bi2 17 14_445 62.132(6) ?
    Bi1 Bi1 Bi2 29 2 62.742(7) ?
    Bi1 Bi1 Bi2 17 30 62.826(12) ?
    Bi2 Bi2 Bi1 2 29 63.380(4) ?
    Bi2 Bi2 Bi1 2 7_554 64.221(7) ?
    Bi2 Bi2 Bi1 2_455 13_455 64.221(7) ?
    Bi1 Bi1 Bi2 11_454 2 65.444(6) ?
    Bi1 Bi1 Bi2 11_454 14_445 65.843(6) ?
    Bi2 Bi1 Ti1 14_445 25_455 67.048(12) ?
    Ti1 Bi1 Ti1 27 25_455 68.10(3) ?
    Bi2 Bi1 Ti1 30 25_455 68.52(2) ?
    Bi1 Ti1 Bi1 9 25 68.975(7) ?
    Ti1 Bi1 Ti1 3_455 25_455 69.162(10) ?
    Bi2 Ti1 Bi2 21 22_655 69.36(4) ?
    Bi2 Bi1 Ti1 2_455 25_455 69.407(12) ?
    Bi2 Bi1 Ti1 2_455 23_655 69.516(7) ?
    Bi2 Ti1 Bi2 10_455 5_545 70.39(4) ?
    Bi2 Bi1 Ti1 14_445 3 70.622(7) ?
    Bi2 Bi1 Ti1 13_545 23_655 71.591(8) ?
    Ti1 Bi1 Ti1 3 3_455 71.66(3) ?
    Bi1 Ti1 Bi1 3 3_455 71.66(3) ?
    Ti1 Bi1 Ti1 9_554 3 71.85(5) ?
    Ti1 Ti1 Bi1 29_556 3 72.76(6) ?
    Ti1 Bi1 Ti1 23_655 27 73.55(3) ?
    Bi2 Ti1 Bi1 5_545 25 75.584(18) ?
    Bi2 Ti1 Bi1 10_455 9 75.62(3) ?
    Bi2 Ti1 Bi1 21 25 75.73(3) ?
    Bi2 Ti1 Bi1 22_655 25 77.12(3) ?
    Bi2 Ti1 Bi1 22_655 9 77.437(16) ?
    Bi1 Bi1 Ti1 29 23_655 84.563(17) ?
    Ti1 Bi1 Ti1 25 25_455 85.661(13) ?
    Ti1 Bi1 Ti1 21 23_655 85.87(4) ?
    Ti1 Bi1 Ti1 25 3 87.57(2) ?
    Bi1 Ti1 Bi1 25 3 87.57(2) ?
    Bi2 Bi1 Bi2 2_455 30 87.936(5) ?
    Ti1 Bi1 Ti1 9_554 23_655 88.00(2) ?
    Ti1 Bi1 Ti1 21 25_455 88.706(13) ?
    Bi1 Bi2 Bi1 13_455 29 92.064(5) ?
    Bi2 Bi1 Ti1 29 25_455 93.35(2) ?
    Ti1 Bi2 Bi1 5_554 7_554 93.992(16) ?
    Ti1 Bi1 Bi2 21 2 95.236(16) ?
    Ti1 Bi2 Bi1 23_655 13 95.410(14) ?
    Ti1 Bi1 Bi2 9_554 30 95.54(4) ?
    Ti1 Bi1 Bi2 25 30 96.63(4) ?
    Bi2 Bi1 Ti1 13_445 3 96.863(15) ?
    Ti1 Bi1 Bi2 9_454 14_445 97.142(14) ?
    Bi2 Bi1 Ti1 13_445 23_655 98.027(15) ?
    Ti1 Bi1 Bi2 25 2 98.391(15) ?
    Bi2 Bi1 Ti1 14_445 23_655 98.570(15) ?
    Bi2 Bi1 Bi2 29 14_445 99.134(9) ?
    Bi1 Bi1 Ti1 11_454 25_455 99.91(2) ?
_shelx_hkl_file
;
   2   0   0  -12.10    2.50
   2   0   0  -10.40    2.10
  -2   0   0  -11.30    2.20
   4   0   0 9999.00  604.14
  -4   0   0 8813.72  603.74
  -4   0   0 8441.46  603.54
   4   0   0 9455.65  603.84
  -6   0   0    0.30    2.90
   6   0   0   -1.90    4.50
  -6   0   0    3.50    3.60
  -8   0   0 3384.36  209.18
   8   0   0 2877.71  207.68
   0  -2   0   -2.00    0.50
   0   2   0   -2.00    0.50
   0   2   0   -2.40    0.40
   0  -2   0   -2.50    0.40
  -2  -2   0 1852.81  114.39
  -2   2   0 1670.73  115.39
  -2   2   0 1733.43  115.59
   2   2   0 1803.12  114.19
  -2  -2   0 1746.53  114.19
   2  -2   0 1641.04  115.29
   2   2   0 1650.03  114.09
   4   2   0    2.00    2.80
  -4  -2   0    0.80    2.80
  -4   2   0    1.30    3.80
   4  -2   0    1.00    2.80
   4  -2   0    1.30    2.20
  -4  -2   0   -0.20    2.50
  -4   2   0   -1.20    3.30
   4   2   0   -0.50    2.10
  -6  -2   0  660.23   46.00
   6  -2   0  587.44   45.00
   6  -2   0  573.94   45.00
  -6  -2   0  573.34   45.50
   6   2   0  715.73   46.00
   6   2   0  691.63   45.70
  -6   2   0  705.33   46.40
  -6   2   0  694.43   46.40
  -8  -2   0   -4.40    6.70
   8   2   0    3.90    5.90
   0  -4   0 1658.23  109.19
   0   4   0 1572.14  109.19
   0   4   0 1738.93  109.09
  -2  -4   0    0.90    1.30
  -2   4   0    0.20    2.80
  -2  -4   0    0.10    1.10
   2  -4   0    0.00    2.70
   2   4   0   -0.20    1.10
  -2   4   0   -0.40    2.30
   2  -4   0    0.10    2.60
   2   4   0    0.90    1.20
  -4   4   0 1068.49   74.89
  -4  -4   0 1124.49   74.09
   4   4   0 1126.09   73.79
  -4  -4   0 1104.79   74.19
  -4   4   0 1095.29   75.09
   4  -4   0 1103.99   74.69
   4   4   0 1151.48   73.69
   4  -4   0 1025.90   74.49
   6  -4   0   -1.90    2.80
   6   4   0    0.30    3.10
  -6  -4   0    3.00    3.70
  -6  -4   0    1.90    4.00
  -6   4   0    1.90    3.80
  -6   4   0   -0.30    3.20
   6   4   0    0.30    3.40
   6  -4   0   -2.90    3.40
   0   6   0   -5.30    1.10
   0  -6   0   -5.50    1.20
   0  -6   0   -7.00    1.50
   0   6   0   -4.20    1.60
   2  -6   0 8663.53  574.94
   2  -6   0 8941.61  575.54
  -2   6   0 8621.14  575.54
   4   6   0    2.20    2.30
   4  -6   0   -0.80    3.50
  -4   6   0    1.40    3.90
   4   6   0    3.20    2.20
  -4  -6   0    2.60    2.50
  -4   6   0   -1.20    3.10
   4  -6   0    9.20    4.80
  -4  -6   0    1.30    2.70
   6  -6   0 4887.21  323.87
   6   6   0 4955.80  323.57
  -6  -6   0 4724.83  323.97
   6   6   0 5038.00  323.47
  -6   6   0 4919.61  324.37
  -6  -6   0 4346.47  324.27
   6  -6   0 5443.56  327.77
  -6   6   0 4902.41  324.27
   0   8   0  826.62   54.59
   0   8   0  810.32   55.09
   0  -8   0  815.42   54.79
  -2  -8   0    2.30    2.00
   2  -8   0    0.30    2.70
  -2  -8   0    1.50    1.90
   2   8   0    0.50    1.60
  -2   8   0   -5.30    3.30
  -2   8   0   -1.90    2.40
   2  -8   0    0.50    3.90
  -4   8   0  568.34   44.30
   4  -8   0  687.43   47.70
  -4  -8   0  628.04   43.30
  -4   8   0  623.54   44.60
   4   8   0  598.04   42.70
   4   8   0  603.64   42.80
   4  -8   0  729.13   46.00
  -4  -8   0  605.04   43.30
   6   8   0   -4.50    6.10
   6   8   0   -0.40    3.30
   6  -8   0    4.60    5.60
   6  -8   0   -1.10    4.10
  -6  -8   0    2.70    4.50
  -6  -8   0   -1.30    4.10
  -6   8   0   12.20    6.20
   0 -10   0    4.40    2.40
   0  10   0   -0.50    1.60
   0  10   0    2.30    2.30
   0 -10   0    4.40    3.20
   2 -10   0  782.02   53.89
   2 -10   0  664.43   52.19
  -2 -10   0  758.32   51.59
   2  10   0  795.32   51.79
  -2 -10   0  773.22   52.09
   2  10   0  810.72   51.39
  -2  10   0  762.72   52.29
  -4  10   0    1.00    4.10
   4 -10   0    4.00    5.50
   4  10   0    1.20    2.20
  -4  10   0    0.50    4.00
   4 -10   0    0.20    6.00
  -4 -10   0    5.90    3.80
   4  10   0    3.50    2.60
  -4 -10   0   -2.00    3.10
   6 -10   0  472.95   38.50
  -6  10   0  398.66   31.90
   0  12   0 4686.23  296.87
   0  12   0 4001.20  295.77
   0 -12   0 4876.11  297.87
   0 -12   0 4427.86  296.37
  -2  12   0   16.10    3.50
  -2  12   0    0.90    3.90
   2  12   0    5.60    2.60
   2 -12   0   17.00    5.00
  -2 -12   0   -1.40    2.70
   2 -12   0    7.50    5.90
  -2 -12   0    6.20    4.40
   2  12   0    1.30    2.50
   4 -12   0 3815.42  248.98
  -4  12   0 3636.34  247.28
  -1   1   1   95.19    7.90
   1  -1   1   84.19    7.90
  -1   1   1  106.79    8.10
   1   1  -1   99.49    7.00
  -1  -1  -1  104.19    7.10
   1   1  -1  101.79    7.00
  -1  -1   1  108.79    7.10
   1   1   1   95.79    6.90
  -1   1  -1   80.19    7.60
   1  -1  -1  105.79    8.20
  -1   1  -1  101.59    8.10
   1   1   1  104.59    7.10
   3  -1   1   70.69    8.00
   3  -1   1   64.59    7.40
  -3   1   1   78.09    8.30
  -3  -1  -1   79.19    7.90
   3   1  -1   86.59    7.40
  -3   1   1   72.09    7.90
  -3  -1  -1   75.89    7.50
   3   1   1   88.29    7.60
  -3  -1   1   78.89    7.50
   3  -1  -1   90.69    8.80
   3   1   1   80.99    7.50
   3  -1  -1   87.89    9.30
  -3   1  -1   72.39    8.20
  -3   1  -1   82.89    8.80
  -3  -1   1   95.59    8.00
   5   1  -1   56.59    8.60
  -5   1   1   65.59    8.10
   5  -1   1   64.09    8.00
   5   1  -1   61.19    7.40
  -5   1   1   60.69    8.60
  -5  -1  -1   57.89    7.90
   5  -1  -1   74.39    8.90
   5  -1  -1   57.19    9.50
   5   1   1   64.99    7.80
   5   1   1   75.09    8.60
  -5  -1   1   55.29    8.40
  -5   1  -1   60.89    9.10
  -5   1  -1   59.69    8.40
  -5  -1   1   58.99   10.20
  -7  -1  -1   30.40    6.40
  -7   1   1   46.20    8.20
   7  -1   1   40.80    7.20
  -7   1   1   45.50    8.40
   7  -1   1   27.60    5.70
   7   1  -1   42.00    7.40
   7   1  -1   41.20    7.70
  -7  -1  -1   54.29    8.80
  -7   1  -1   46.20    7.70
   7   1   1   42.20    7.30
  -7   1  -1   51.69    8.40
  -7  -1   1   35.10    6.30
   7  -1  -1   41.50    7.50
  -7  -1   1   63.79    8.90
  -1   3   1 3772.32  249.38
   1  -3   1 3918.11  248.88
  -1   3   1 3580.94  248.78
   1  -3  -1 4015.30  249.28
   1  -3  -1 3862.51  248.98
  -1   3  -1 3556.74  248.78
  -3   3   1 3487.85  227.88
   3  -3   1 3847.42  228.08
  -3  -3  -1 3526.85  226.68
   3   3  -1 3527.45  226.38
   3  -3   1 3535.45  227.58
  -3  -3  -1 3482.45  226.48
  -3   3   1 3397.56  227.68
   3   3  -1 3533.05  226.38
  -3   3  -1 3437.86  227.68
   3  -3  -1 3121.59  227.08
  -3  -3   1 3471.85  226.58
   3  -3  -1 2908.31  226.88
   3   3   1 3373.76  226.18
   3   3   1 3529.85  226.48
  -3  -3   1 3473.05  226.58
  -3   3  -1 3352.36  227.58
  -5   3   1 2314.97  155.78
   5   3  -1 2394.46  153.28
  -5  -3  -1 2338.37  153.68
   5   3  -1 2459.95  153.58
   5  -3   1 2289.37  153.48
  -5  -3  -1 2221.68  153.78
  -5   3   1 2358.66  154.38
   5  -3   1 2218.48  153.38
   5   3   1 2411.46  153.18
  -5  -3   1 2218.78  153.58
  -5   3  -1 2336.07  154.38
   5   3   1 2387.86  153.58
  -5   3  -1 2182.18  155.38
  -5  -3   1 2148.49  153.58
   7  -3   1 1266.57   91.99
  -7   3   1 1500.65   93.59
   7   3  -1 1461.05   92.89
   7   3  -1 1375.56   92.89
   7  -3   1 1305.07   92.19
  -7  -3  -1 1362.06   92.79
  -7  -3   1 1171.28   92.29
   7  -3  -1 1254.67   92.19
  -7   3  -1 1499.35   93.29
  -7   3  -1 1558.24   93.39
   7   3   1 1333.77   92.39
  -7  -3   1 1310.87   92.89
   7   3   1 1465.55   92.79
   7  -3  -1 1251.07   92.09
   1  -5   1   62.99    5.20
  -1   5   1   52.29    5.90
  -1  -5  -1   55.19    4.40
   1   5  -1   52.39    4.20
  -1   5   1   51.99    5.00
   1  -5   1   47.90    5.40
  -1  -5  -1   54.99    4.30
   1   5  -1   56.59    4.50
  -1   5  -1   44.00    5.20
  -1  -5   1   54.59    4.40
   1   5   1   55.19    4.40
   1  -5  -1   47.20    5.10
  -1  -5   1   60.89    4.60
   1   5   1   53.29    4.10
   1  -5  -1   49.00    5.90
  -1   5  -1   46.10    5.00
  -3  -5  -1   49.60    5.30
  -3   5   1   40.50    6.90
   3   5  -1   45.00    4.70
  -3   5   1   50.49    7.50
   3  -5   1   53.99    8.50
   3   5  -1   43.20    4.70
   3  -5  -1   57.89    8.80
  -3  -5   1   46.30    5.10
   3  -5  -1   47.30    8.10
  -3   5  -1   49.70    7.30
  -3  -5   1   44.00    5.00
   3   5   1   55.99    4.70
   3   5   1   44.80    4.90
  -3   5  -1   39.50    6.70
   5   5  -1   42.70    5.50
   5  -5   1   49.20    7.30
   5   5  -1   37.80    5.50
  -5   5   1   43.10    7.00
  -5  -5  -1   25.90    5.00
   5  -5   1   39.40    7.10
  -5   5   1   47.50    7.30
  -5  -5  -1   39.50    6.00
  -5  -5   1   39.60    6.30
   5   5   1   36.90    5.80
  -5   5  -1   41.70    7.50
  -5   5  -1   37.80    6.90
   5  -5  -1   38.20    6.90
  -5  -5   1   36.10    6.10
   5  -5  -1   29.40    5.50
   5   5   1   39.80    5.30
  -7   5   1    7.90    5.20
   7   5  -1   28.80    5.20
   7  -5   1   22.30    5.30
  -7  -5  -1   11.30    5.10
   7  -5   1   26.10    5.70
  -7   5   1   29.20    8.30
   7  -5  -1   23.90    5.70
  -7  -5   1   16.90    6.20
   7   5   1   21.20    4.80
   7  -5  -1   21.80    5.60
  -7   5  -1   23.30    6.10
  -7   5  -1   18.70    4.90
  -1   7   1   79.09    6.90
  -1  -7  -1   82.09    6.70
   1   7  -1   82.99    6.70
  -1   7   1   85.09    8.20
  -1  -7  -1   84.19    6.40
   1  -7   1   76.59    7.80
   1  -7   1   75.59    7.10
   1  -7  -1   71.59    7.00
   1  -7  -1   80.49    8.30
  -1  -7   1   83.19    6.90
  -1  -7   1   87.69    6.70
  -1   7  -1   73.19    7.50
   1   7   1   84.29    6.20
  -1   7  -1   79.59    7.00
   1   7   1   75.09    6.50
   3  -7   1   76.89   10.20
   3  -7   1   79.39   10.30
  -3  -7  -1   88.09    7.40
   3   7  -1   81.99    7.10
  -3   7   1   73.29    9.40
  -3  -7  -1   85.59    7.50
   3   7  -1   81.39    7.10
   3  -7  -1   92.89   11.30
   3  -7  -1  105.59   11.50
   3   7   1   80.49    6.90
  -3   7  -1   93.19   10.20
  -3  -7   1   78.69    7.40
  -3  -7   1   85.39    7.60
   3   7   1   75.79    6.90
   5  -7   1   46.50    8.50
  -5  -7  -1   47.40    6.70
   5   7  -1   49.00    5.90
   5   7  -1   48.70    6.20
  -5  -7  -1   45.20    7.30
  -5   7   1   59.29    8.50
   5   7   1   48.90    6.20
  -5   7  -1   47.50    8.10
   5  -7  -1   49.40    8.40
  -5  -7   1   51.89    7.70
   5   7   1   56.39    5.90
  -5  -7   1   50.89    7.00
   5  -7  -1   62.29    8.90
  -5   7  -1   40.70    7.60
  -7  -7   1   43.50   12.50
  -1  -9  -1 2262.87  146.69
   1  -9   1 2145.69  147.19
  -1  -9  -1 2246.08  147.19
   1  -9   1 2264.17  149.79
  -1   9   1 2331.77  147.89
   1   9  -1 2255.67  146.99
  -1   9  -1 2228.28  147.59
  -1  -9   1 2206.58  147.29
   1   9   1 2313.47  146.49
   1  -9  -1 2164.38  148.49
   1  -9  -1 2113.19  146.99
  -1  -9   1 2212.48  146.79
  -1   9  -1 2210.28  147.09
   1   9   1 2145.29  146.89
   3   9  -1 1977.70  130.89
   3  -9   1 1919.61  132.59
   3   9  -1 1994.20  130.69
   3  -9   1 1936.51  133.09
  -3  -9  -1 1956.20  131.09
  -3   9   1 2101.19  133.09
  -3  -9  -1 1983.40  130.99
  -3   9   1 1893.01  131.89
   3  -9  -1 1852.21  132.49
   3   9   1 2006.20  130.79
  -3   9  -1 1863.31  131.89
  -3  -9   1 1911.71  131.19
   3   9   1 1995.10  130.59
   3  -9  -1 2271.67  134.09
  -3  -9   1 1957.80  131.09
   5   9  -1 1518.95   99.79
  -5  -9  -1 1413.16   99.99
  -5   9   1 1289.07  100.59
   5  -9   1 1543.05  101.59
   5   9  -1 1512.45   99.69
  -5  -9  -1 1433.66  100.29
   5  -9   1 1664.13  101.89
  -5   9   1 1536.55  101.19
   5   9   1 1499.85   99.59
   5  -9  -1 1522.15  101.29
  -5  -9   1 1434.66  100.19
  -5  -9   1 1409.86  100.29
   5  -9  -1 1680.33  101.89
  -5   9  -1 1521.35  100.99
   5   9   1 1502.15   99.59
  -5   9  -1 1342.97  100.69
   1 -11   1   17.50    4.80
  -1 -11  -1   17.80    3.50
   1  11  -1   16.70    3.60
   1 -11   1   11.90    3.20
   1  11  -1   19.50    3.20
  -1  11  -1   11.10    3.10
  -1 -11   1   18.50    4.40
   1  11   1   13.50    3.40
   1  11   1   19.30    3.30
  -1  11  -1   17.60    4.30
  -1 -11   1   15.80    3.30
   1 -11  -1   18.50    5.20
   1 -11  -1   14.60    3.40
  -3  11   1   22.70    5.20
   3  11  -1   20.80    3.50
   3 -11   1   23.80    5.90
   3 -11   1   17.80    5.70
  -3 -11  -1   21.90    4.40
  -3 -11  -1   34.50    6.10
  -3  11   1   27.90    5.00
   3  11  -1   22.50    4.30
  -3  11  -1   15.60    5.00
   3  11   1   26.70    4.10
   3  11   1   20.50    3.70
   3 -11  -1   23.60    6.40
  -3 -11   1   19.60    5.00
  -3 -11   1   24.20    4.60
  -3  11  -1   23.70    7.10
   3 -11  -1   18.40    5.50
  -5  11   1   13.90    5.40
   5 -11   1    9.00    6.70
  -5  11  -1   16.80    5.00
   5 -11  -1    7.60    6.90
   1  13  -1   44.40    5.60
   1 -13   1   42.30    8.10
  -1  13   1   36.80    5.70
   1 -13   1   51.39    7.30
  -1 -13  -1   43.80    6.20
  -1 -13  -1   51.69    8.40
   1  13  -1   45.30    6.70
  -1  13   1   52.59    8.40
  -1 -13   1   42.60    6.60
   1  13   1   42.60    6.40
   1 -13  -1   23.60    7.40
  -1 -13   1   34.50    7.40
   1  13   1   35.80    5.10
  -1  13  -1   44.80    6.10
  -3 -13  -1   36.10    8.30
  -3  13   1   53.79    9.50
   3 -13   1   37.70    8.30
   3 -13  -1   25.30    7.10
  -2   0  -2 7216.08  474.45
   4   0   2   -0.10    4.60
  -4   0  -2    0.20    3.40
   4   0   2    0.10    2.30
   4   0  -2    2.60    3.10
  -4   0   2   -1.20    3.50
  -4   0  -2    2.90    3.10
  -4   0   2    0.50    3.30
  -6   0   2 3154.28  208.68
   6   0   2 3388.86  208.38
   6   0   2 2695.63  207.18
  -6   0   2 2740.63  207.78
   6   0  -2 3339.17  208.58
   6   0  -2 3129.69  208.08
  -6   0  -2 3469.55  208.78
   8   0  -2   -8.30    4.30
  -8   0  -2    4.10    5.90
   0  -2  -2   20.40    2.10
   0  -2   2   29.20    2.40
   0  -2   2   22.90    2.40
   2   2  -2   -0.50    1.40
   2  -2   2   -4.20    2.10
  -2  -2  -2   -1.90    1.30
   2   2  -2   -2.20    1.20
   2  -2   2   -3.60    2.90
  -2  -2  -2   -0.40    1.80
  -2   2   2   -2.50    2.30
  -2   2   2   -1.80    2.90
   2   2   2   -1.00    1.30
  -2  -2   2   -1.20    1.60
  -2  -2   2   -3.50    0.80
   2  -2  -2   -4.40    2.10
  -2   2  -2   -2.60    1.70
   2   2   2   -2.80    1.20
  -2   2  -2    3.10    2.60
   2  -2  -2   -3.60    2.30
   4  -2   2    3.00    3.00
   4   2  -2   10.10    2.90
  -4  -2  -2    8.20    3.70
  -4   2   2    4.40    4.10
   4  -2  -2    4.40    3.10
  -4   2  -2    4.10    4.10
   4  -2  -2    1.70    3.20
  -4   2  -2   13.30    4.10
  -4  -2   2    1.80    3.10
  -4  -2   2   11.40    4.00
   4   2   2   10.30    3.20
  -6   2   2   -0.40    3.50
   6  -2   2   -1.00    3.00
   6  -2   2   -0.80    3.00
  -6  -2  -2    0.40    3.20
   6   2  -2    1.10    3.10
  -6   2   2   -4.30    3.60
  -6  -2  -2   -1.30    3.30
   6   2  -2    0.40    4.00
  -6  -2   2   -2.70    3.10
   6   2   2   -1.00    3.20
  -6  -2   2   -0.90    3.50
  -6   2  -2   -0.70    3.60
   6  -2  -2   -3.60    2.80
   6   2   2    0.70    3.60
   6  -2  -2    0.00    3.30
  -6   2  -2   -2.60    3.20
  -8  -2  -2    4.80    6.90
   8  -2   2   -3.20    3.80
   8   2   2    9.80    7.20
  -8  -2   2    0.10    5.50
   0   4   2   -1.70    1.20
   0   4  -2   -3.80    0.80
   0  -4   2   -3.50    1.10
   0  -4  -2   -1.80    0.80
   0  -4   2   -3.10    0.80
   2   4  -2   12.50    2.40
  -2   4   2   18.90    4.10
  -2  -4  -2   16.40    2.60
   2   4  -2   15.70    2.40
  -2  -4  -2   15.10    2.30
  -2   4   2   15.70    4.60
   2  -4   2   13.90    3.30
   2  -4   2   14.00    3.70
  -2  -4   2   16.70    2.70
   2   4   2   16.20    2.50
  -2   4  -2    8.60    2.90
  -2   4  -2   10.00    3.10
   2  -4  -2   15.30    4.60
   2  -4  -2   18.90    4.40
   2   4   2   18.90    2.30
  -4  -4  -2    3.50    2.70
   4   4  -2    3.80    2.40
  -4  -4  -2    1.20    2.60
   4  -4   2    1.70    3.60
   4  -4   2    0.50    3.80
  -4   4   2    2.30    3.90
  -4   4   2    3.00    3.60
   4   4  -2    0.30    2.20
  -4  -4   2    1.20    2.00
   4   4   2    2.00    2.30
   4   4   2    2.60    2.20
  -4   4  -2    1.20    3.10
  -4   4  -2    3.50    3.30
   4  -4  -2    2.80    2.80
   4  -4  -2    2.20    3.00
  -4  -4   2    1.70    2.80
  -6  -4  -2   13.00    3.90
  -6   4   2   16.40    4.80
   6   4  -2   17.20    4.70
   6   4  -2   18.50    4.90
  -6   4   2   12.00    5.30
   6  -4   2   22.20    4.90
  -6  -4  -2   12.10    4.20
   6  -4   2   14.60    4.60
  -6   4  -2   16.60    5.50
   6  -4  -2   11.20    3.90
   6   4   2   11.00    4.20
   6  -4  -2    7.80    3.60
  -6  -4   2    7.10    4.00
  -6  -4   2   16.00    5.00
   6   4   2   15.00    4.10
  -6   4  -2    7.70    3.90
   8   4  -2    9.70    6.30
  -8  -4   2    5.00    5.60
   0   6   2 4647.83  303.37
   0  -6   2 4583.74  303.37
  -2  -6  -2   -1.90    1.30
  -2   6   2    1.40    3.50
   2  -6   2    0.20    2.80
  -2  -6  -2    3.60    1.60
   2  -6   2   -1.50    2.90
   2  -6  -2   -3.00    3.30
  -2   6  -2    9.20    3.30
  -2  -6   2    4.40    1.70
  -2   6  -2    0.80    3.00
   2  -6  -2    0.10    4.00
  -2  -6   2    0.10    1.30
   2   6   2    0.50    1.30
  -4   6   2 3582.74  237.28
   4   6  -2 3449.35  235.58
  -4   6   2 3315.37  236.88
  -4  -6  -2 3609.64  236.18
   4   6  -2 3562.14  235.68
  -4  -6  -2 3253.37  236.28
   4  -6  -2 3970.20  237.38
  -4   6  -2 3578.84  237.08
   4   6   2 3647.93  235.48
  -4  -6   2 3617.64  236.08
   4  -6  -2 3598.44  236.88
  -4   6  -2 3678.73  237.38
  -4  -6   2 3607.64  236.18
   6   6  -2   -0.50    3.10
  -6  -6  -2    5.40    4.40
   6  -6   2    4.70    4.10
  -6   6   2   -0.80    3.60
  -6   6   2    0.60    4.30
  -6  -6  -2    7.10    4.60
   6  -6   2    4.50    4.50
  -6  -6   2    0.60    3.40
  -6   6  -2    2.00    3.80
  -6  -6   2    4.90    4.10
   6  -6  -2    5.70    4.10
   6   6   2    2.70    3.70
  -6   6  -2    5.30    3.50
   6   6   2    6.50    3.50
   0  -8  -2    5.80    2.80
   0   8  -2    1.10    1.80
   0  -8  -2    1.10    1.50
   0  -8   2    3.10    2.80
   0   8   2    0.00    1.50
   0  -8   2   -0.10    1.60
   0   8  -2    1.80    1.70
   0   8   2    1.70    2.30
   2   8  -2    3.20    1.70
   2  -8   2    0.30    2.60
   2   8  -2    1.80    1.60
   2  -8   2   -1.00    3.30
  -2   8   2    0.70    2.10
  -2  -8  -2    7.70    2.40
  -2   8   2   -1.40    4.00
  -2  -8  -2    3.30    1.80
   2  -8  -2    0.00    2.90
  -2  -8   2    4.50    1.90
   2  -8  -2   -0.90    3.60
  -2  -8   2    1.30    2.10
  -4  -8  -2   -0.10    2.60
  -4  -8  -2    1.40    2.90
   4   8  -2   -0.60    1.90
   4  -8   2   -1.00    5.20
  -4   8   2    0.50    3.90
   4   8  -2    2.10    2.10
   4  -8   2   -2.10    5.30
  -4  -8   2    2.70    2.80
  -4   8  -2   -0.10    3.80
   4  -8  -2   -0.10    4.10
   4   8   2    0.50    1.80
  -4  -8   2    1.20    2.60
  -4   8  -2   -0.80    3.10
   4  -8  -2    4.60    4.60
   4   8   2   -1.30    2.10
   6   8  -2   -1.90    3.50
  -6  -8  -2    4.90    4.50
  -6   8   2   -0.20    4.50
   6  -8   2    6.50    5.60
  -6  -8  -2    2.00    4.70
   6  -8   2    6.10    4.90
   6   8   2    2.90    4.00
  -6   8  -2    4.50    4.30
  -6  -8   2   -7.20    6.60
  -6  -8   2    5.00    4.50
   6   8   2    4.50    3.20
   6  -8  -2    7.50    5.50
   0 -10  -2   21.60    4.70
   0 -10  -2   26.00    4.00
   0  10   2   18.90    3.90
   0  10  -2   24.40    3.80
   0 -10   2   25.00    4.00
   0  10   2   18.10    3.20
   0  10  -2   22.80    4.10
  -2 -10  -2    0.60    2.70
   2 -10   2    3.90    3.70
   2 -10   2   -4.10    2.50
  -2 -10  -2    3.20    2.10
  -2  10   2    1.70    2.50
  -2  10   2   -1.00    3.70
   2  10  -2    2.50    1.80
   2  10  -2    2.30    2.40
  -2  10  -2   -0.90    3.60
  -2 -10   2    3.10    2.90
   2  10   2    3.00    1.80
   2 -10  -2    1.20    3.10
  -2 -10   2    4.00    2.40
  -2  10  -2   -1.80    2.80
   2 -10  -2   -4.70    4.10
   2  10   2    0.70    1.90
  -4 -10  -2   28.30    5.10
   4  10  -2   14.80    3.70
  -4  10   2   18.30    5.60
   4  10  -2   28.80    5.00
   4 -10   2   21.80    7.20
   4 -10   2   24.50    6.10
  -4 -10  -2   19.30    4.50
   4  10   2   27.00    4.50
   4 -10  -2   31.00    6.60
   4 -10  -2   22.40    7.20
  -4 -10   2    8.60    4.50
   4  10   2   16.30    3.60
  -4  10  -2   18.00    5.00
  -4  10  -2   25.30    6.10
  -6  10   2    3.30    5.80
   6 -10  -2   -0.90    5.50
   0  12  -2    5.40    2.30
   0 -12   2    4.30    2.70
   0 -12  -2    7.30    4.70
   0  12   2    0.20    2.10
   0  12  -2    1.00    3.00
   0 -12   2    2.80    4.10
   0 -12  -2    4.40    2.60
   0  12   2   15.00    4.20
   2  12  -2 2122.49  136.89
  -2  12   2 2103.19  137.39
   2 -12   2 1855.21  137.79
   2  12  -2 2144.49  137.39
   2 -12   2 2061.19  139.19
  -2 -12  -2 2052.39  136.99
  -2 -12  -2 2092.09  137.79
  -2 -12   2 2096.99  137.29
   2 -12  -2 1893.71  137.49
  -2 -12   2 2076.39  137.99
   2  12   2 2064.89  137.09
   2 -12  -2 2195.28  140.09
  -2  12  -2 1988.70  137.49
   2  12   2 2136.59  136.49
   4 -12   2    8.30    6.70
  -4 -12  -2    7.40    5.30
  -4  12   2   -2.40    4.30
   4  12   2   -0.20    3.40
  -4  12  -2   13.30    4.80
   4 -12  -2   -5.30    7.00
   1  -1   3   95.19    8.30
  -1   1   3  108.79    8.20
   1   1  -3  110.09    7.90
  -1  -1  -3  117.39    8.30
  -1   1   3  130.59    8.60
  -1  -1  -3  127.49    8.80
   1  -1   3  102.59    8.40
   1   1  -3  105.69    7.90
   1  -1  -3  130.89    8.50
  -1   1  -3   99.19    8.30
   1  -1  -3  116.19    8.40
  -1   1  -3   98.69    8.30
  -1  -1   3  123.39    8.00
   1   1   3  111.99    8.40
   3  -1   3   64.79    7.70
  -3   1   3   88.49    8.40
   3   1  -3   82.39    7.40
   3   1  -3   83.79    7.40
  -3   1   3   76.79    8.20
  -3  -1  -3   75.49    8.00
   3  -1   3   73.99    8.30
  -3  -1  -3   86.69    8.10
  -3   1  -3   90.99    8.90
   3  -1  -3   89.29    8.30
   3   1   3   97.79    8.20
  -3   1  -3   86.09    8.90
   3  -1  -3   85.69    8.60
  -3  -1   3   78.59    7.70
   3   1   3   99.69    8.60
  -3  -1   3  100.69    8.10
   5  -1   3   49.90    7.50
  -5   1   3   63.79    8.70
   5   1  -3   62.49    7.60
   5   1  -3   61.49    8.80
  -5   1   3   56.89    8.00
  -5  -1  -3   66.09    9.00
  -5  -1  -3   55.49    7.90
   5  -1   3   57.99    7.30
   5   1   3   66.59    8.40
  -5   1  -3   70.09    9.30
  -5   1  -3   64.29    8.40
  -5  -1   3   69.39    8.50
   5  -1  -3   68.89    9.40
   5   1   3   60.59    7.10
   5  -1  -3   65.19    8.90
  -7   1   3   15.80    5.90
   7   1  -3   15.50    4.90
  -7   1   3   29.60    6.70
  -7  -1  -3   41.10    7.40
   7  -1   3   36.90    6.60
   7  -1   3   26.00    5.00
   7   1  -3   37.70    6.50
  -7  -1  -3   22.50    6.50
   7   1   3   27.20    4.90
  -7  -1   3   33.00    6.80
   7  -1  -3   18.70    4.80
  -7   1  -3   36.70    6.10
  -7  -1   3   26.70    6.70
   7  -1  -3   15.90    4.30
  -7   1  -3   23.40    5.20
   7   1   3   22.90    5.60
   1  -3   3 2337.07  147.59
  -1   3   3 2298.27  148.49
  -1   3   3 2062.99  147.69
   1  -3   3 2207.38  147.59
   1  -3  -3 2359.36  148.39
  -1   3  -3 2176.38  147.49
   1  -3  -3 2482.65  148.29
  -1   3  -3 1981.70  147.39
  -3  -3  -3 1926.61  123.19
   3   3  -3 1846.02  122.59
  -3   3   3 1889.41  124.09
   3   3  -3 1780.12  122.49
  -3  -3  -3 1916.91  122.79
  -3   3   3 1849.52  124.19
  -3  -3   3 1975.80  122.89
  -3   3  -3 1900.31  124.09
  -3   3  -3 1828.62  123.99
   3   3   3 1845.72  122.79
   3   3   3 1821.62  122.39
  -3  -3   3 1797.82  122.79
   3  -3  -3 1711.03  123.39
   5  -3   3 1224.38   80.39
  -5  -3  -3 1109.59   80.49
  -5   3   3 1228.48   81.39
   5   3  -3 1291.77   80.29
  -5   3   3 1258.87   81.79
   5  -3   3 1163.58   80.29
   5   3  -3 1188.68   80.09
  -5  -3  -3 1146.69   80.39
   5  -3  -3 1061.09   80.69
   5   3   3 1257.07   80.59
  -5   3  -3 1312.37   81.19
  -5  -3   3 1170.08   80.59
   5   3   3 1228.48   79.99
  -5  -3   3 1107.29   80.39
  -5   3  -3 1274.67   80.99
   5  -3  -3  998.30   79.99
   7  -3   3  596.34   43.50
  -7   3   3  675.53   45.20
  -7  -3  -3  567.54   43.90
  -7  -3  -3  632.24   44.30
   7   3  -3  620.34   44.20
   7  -3   3  592.34   43.40
   7   3  -3  654.73   44.30
  -7   3   3  688.33   45.20
   7   3   3  590.34   43.50
  -7   3  -3  671.83   44.40
   7  -3  -3  536.25   43.30
  -7  -3   3  611.94   44.70
  -7  -3   3  554.74   44.30
  -7   3  -3  685.23   44.70
   7   3   3  676.23   44.20
   7  -3  -3  593.84   43.90
  -1   5   3  114.79   10.40
  -1  -5  -3  114.29    8.20
  -1  -5  -3  131.69    8.20
   1   5  -3  122.19    8.40
   1  -5   3  112.09    9.00
  -1   5   3  104.89    8.80
   1  -5   3  116.79    9.20
   1   5  -3  116.39    8.60
   1   5   3  118.39    8.10
   1  -5  -3  100.69    9.00
  -1  -5   3  123.89    8.60
  -1   5  -3  108.39    8.90
   1  -5  -3  107.29   10.20
   1   5   3  115.89    8.20
   3   5  -3   83.89    7.30
  -3  -5  -3   92.69    7.30
  -3   5   3   77.29    9.10
   3   5  -3   93.99    7.50
   3  -5   3   88.89   10.20
  -3   5   3   76.19    9.40
  -3  -5  -3   88.69    7.80
   3  -5   3   97.19   11.10
   3   5   3   98.09    7.60
  -3   5  -3   81.39    9.60
   3  -5  -3   85.39    9.30
  -3  -5   3   90.79    7.80
   3  -5  -3   86.39    9.60
  -3  -5   3   90.69    7.80
   3   5   3   94.39    7.10
  -5  -5  -3   68.09    7.70
   5  -5   3   85.29    9.30
   5   5  -3   73.79    7.50
   5  -5   3   81.19    9.30
  -5   5   3   69.69    8.80
  -5  -5  -3   67.09    8.30
   5   5  -3   90.79    7.70
  -5   5   3   50.79   10.00
   5   5   3   70.99    7.90
   5  -5  -3   62.19    8.30
  -5   5  -3   70.69    8.60
   5  -5  -3   65.39   10.40
   5   5   3   69.39    7.10
  -5   5  -3   73.09    9.00
  -5  -5   3   62.09    8.10
  -5  -5   3   75.89    8.00
  -7   5   3   25.20    5.90
   7   5  -3   20.50    5.40
  -7  -5  -3   24.40    5.80
   7  -5   3   39.70    6.50
   7   5   3   30.40    5.40
   7  -5  -3   33.70    6.50
  -7  -5   3   16.00    6.00
  -7   5  -3   31.20    7.40
   7  -5  -3   23.50    7.20
  -7   5  -3   24.00    6.70
   1  -7   3   39.40    5.00
   1   7  -3   45.60    4.60
  -1  -7  -3   45.00    4.50
   1   7  -3   45.80    4.30
  -1   7   3   44.50    7.00
   1  -7   3   49.30    5.70
  -1  -7  -3   47.80    4.00
  -1   7   3   41.60    4.60
   1  -7  -3   41.10    4.70
   1   7   3   53.89    4.40
  -1  -7   3   48.00    4.80
  -1   7  -3   38.00    4.90
  -1   7  -3   34.80    5.20
  -1  -7   3   42.80    4.50
   1  -7  -3   30.60    5.70
   1   7   3   41.20    3.70
   3  -7   3   47.90    8.20
  -3  -7  -3   59.19    5.60
  -3  -7  -3   56.99    6.00
  -3   7   3   46.20    7.80
   3   7  -3   51.99    5.50
   3  -7   3   52.69    8.70
   3   7   3   55.69    5.40
   3  -7  -3   74.49   10.60
   3  -7  -3   55.79    8.90
  -3  -7   3   69.99    6.40
   3   7   3   48.70    5.10
  -3   7  -3   52.39    8.30
  -3  -7   3   68.49    6.40
   5  -7   3   23.30    5.70
  -5  -7  -3   15.20    4.40
  -5  -7  -3   19.90    4.20
  -5   7   3   19.00    5.40
  -5   7   3   19.70    5.50
   5   7  -3   27.20    4.60
   5   7  -3   17.00    3.70
   5  -7   3   25.00    6.20
   5  -7  -3   15.40    5.30
   5   7   3   24.10    4.40
  -5  -7   3   21.20    4.70
   5   7   3   21.30    4.10
  -5  -7   3   24.50    5.40
   5  -7  -3   22.90    6.00
  -5   7  -3   19.30    5.20
  -7   7   3   21.60    6.10
   7   7  -3   24.40    5.40
  -7  -7   3   26.80    8.40
  -1   9   3 1113.69   76.19
  -1  -9  -3 1134.99   75.79
   1  -9   3 1083.69   76.29
   1  -9   3 1095.79   75.89
   1   9  -3 1128.19   75.29
   1   9  -3 1129.79   75.69
  -1  -9  -3 1156.48   75.09
  -1   9   3 1289.17   77.29
   1   9   3 1146.49   74.99
  -1  -9   3 1132.49   75.89
  -1   9  -3 1091.09   76.09
  -1  -9   3 1135.29   75.59
   1  -9  -3 1046.00   75.49
  -1   9  -3 1132.99   75.79
   1   9   3 1133.19   75.49
   1  -9  -3 1152.08   77.19
  -3  -9  -3 1038.40   68.69
   3  -9   3  967.70   70.49
  -3  -9  -3 1009.70   68.59
  -3   9   3 1005.20   70.29
  -3   9   3  979.20   69.69
   3  -9   3 1005.70   70.79
   3   9  -3  991.80   68.69
   3   9  -3 1020.20   68.49
   3   9   3 1059.69   68.29
  -3  -9   3 1083.29   69.39
   3   9   3 1050.89   68.49
  -3  -9   3 1044.00   68.99
   3  -9  -3 1038.00   70.59
  -3   9  -3 1018.90   69.89
   5   9  -3  637.44   45.30
  -5  -9  -3  576.04   45.80
  -5   9   3  640.84   46.80
   5  -9   3  761.72   48.10
   5  -9   3  717.03   48.40
   5   9  -3  642.84   45.50
  -5   9  -3  625.64   46.90
  -5   9  -3  648.14   46.50
   5   9   3  642.44   45.30
   5   9   3  661.43   45.10
  -5  -9   3  647.34   46.90
   5  -9  -3  719.73   47.50
  -5  -9   3  626.34   46.10
   5  -9  -3  688.53   47.20
   1 -11   3   58.59    8.40
  -1 -11  -3   63.89    8.20
  -1  11   3   80.29    8.70
  -1  11   3   75.49    6.50
   1  11  -3   59.79    6.20
  -1 -11  -3   63.79    6.20
   1  11  -3   73.79    7.10
   1 -11   3   57.39    7.20
   1 -11  -3   58.29    6.70
  -1 -11   3   61.49    6.90
   1 -11  -3   81.89   10.30
  -1  11  -3   54.49    7.20
   1  11   3   61.69    6.80
  -1  11  -3   62.59    6.80
  -1 -11   3   51.89    7.80
   1  11   3   63.69    5.80
  -3  11   3   78.09    8.50
   3  11  -3   62.09    7.00
   3  11  -3   81.79    7.50
  -3 -11  -3   68.69    7.50
  -3 -11  -3   59.29    7.80
   3 -11   3   53.99    9.40
  -3  11   3   60.29    8.90
   3 -11   3   59.99   10.10
  -3 -11   3   74.89   10.90
   3  11   3   64.69    6.70
   3  11   3   69.39    6.50
   3 -11  -3   88.39   13.70
   3 -11  -3   58.79    9.30
  -3 -11   3   63.69    7.80
  -3  11  -3   89.69   10.30
   5 -11   3   33.40    9.20
  -5  11   3   36.80    7.10
   5 -11  -3   27.30    7.40
  -5  11  -3   29.00    6.10
  -1 -13  -3   15.70    3.50
   1  13  -3   15.90    3.60
  -1  13   3   10.50    3.10
   1  13  -3   13.30    3.70
   1 -13   3   11.40    4.80
  -1 -13  -3   16.50    6.30
   1 -13   3   13.10    5.70
  -1  13   3   21.60    5.40
   1  13   3   15.80    2.90
   1  13   3   18.50    4.10
  -1  13  -3   12.70    4.10
  -1 -13   3   15.50    4.40
   1 -13  -3   27.90    8.10
  -1  13  -3   16.50    4.90
   3 -13   3    9.40    7.20
  -3 -13  -3    2.40    6.10
  -3  13  -3    8.40    4.90
   3  13   3    3.90    2.80
   0   0   4  479.15   30.10
   0   0   4  438.46   30.10
   0   0  -4  457.85   30.10
   0   0  -4  442.26   30.10
  -2   0   4    0.10    1.40
   2   0  -4   -0.80    1.40
  -2   0  -4   -0.10    2.60
   2   0  -4    1.30    1.60
   2   0   4    3.00    2.10
   2   0   4   -2.50    3.20
  -2   0   4   -0.20    1.70
   4   0  -4  297.17   23.60
  -4   0   4  334.97   24.40
  -4   0   4  313.67   24.00
  -4   0  -4  344.07   24.50
  -4   0  -4  340.67   24.40
  -6   0   4   -2.20    3.50
  -6   0  -4    4.60    3.70
   6   0  -4    3.40    4.60
  -6   0   4    2.30    4.40
   6   0   4    1.10    3.20
   6   0  -4   -5.10    3.50
   6   0   4    0.50    3.30
  -6   0  -4    4.00    4.50
   8   0   4   69.59    8.70
   0   2  -4   -3.10    0.70
   0  -2   4   -1.30    0.90
   0   2  -4   -2.10    0.80
   0  -2   4   -2.80    0.90
   2  -2   4 3355.06  236.28
  -2   2   4 3493.55  236.18
  -2  -2  -4 3597.84  235.48
  -2  -2  -4 3664.43  235.78
   2  -2   4 3476.25  236.18
   2  -2  -4 3993.80  236.58
   2   2   4 3657.63  235.68
   2  -2  -4 4133.99  236.78
  -2   2  -4 3244.58  236.18
  -2   2  -4 3169.68  236.08
   4  -2   4    3.60    3.10
   4  -2   4    1.20    3.70
   4   2  -4   -0.60    1.90
  -4  -2  -4    0.10    2.40
  -4   2   4    2.00    4.10
   4   2  -4    0.40    2.10
  -4   2   4   -1.00    2.50
  -4  -2  -4   -0.10    2.70
   4  -2  -4    1.20    4.80
   4   2   4    1.60    2.70
   4   2   4   -1.30    2.30
  -4   2  -4   -0.10    3.40
   4  -2  -4   -2.00    3.10
  -4   2  -4    0.20    2.80
  -4  -2   4    1.90    2.30
  -4  -2   4    1.90    2.90
   6  -2   4 1459.15   98.29
  -6  -2  -4 1615.14   99.19
  -6   2   4 1533.85   99.59
   6   2  -4 1517.05   98.79
   6  -2   4 1375.36   98.09
  -6  -2  -4 1522.75   98.99
   6   2  -4 1441.06   98.69
   6  -2  -4 1454.75   98.89
   6  -2  -4 1308.67   98.39
   6   2   4 1545.25   98.79
   6   2   4 1321.87   97.99
  -6   2  -4 1586.24   99.09
  -6  -2   4 1451.15   99.09
  -6  -2   4 1351.76   98.89
   8  -2   4    1.50    3.90
  -8  -2  -4   14.20    8.40
   8   2  -4    1.30    8.80
  -8   2  -4    3.30    7.10
   0  -4  -4 3132.69  206.18
   2   4  -4   -0.60    1.30
  -2  -4  -4    0.60    1.50
   2  -4   4   -2.80    2.10
   2  -4   4   -0.20    2.80
   2   4  -4   -1.70    1.20
  -2   4   4   -2.90    2.80
  -2   4   4   -3.30    2.20
   2  -4  -4    0.50    2.50
   2   4   4    0.20    1.50
  -2   4  -4   -0.90    2.30
  -2  -4   4   -1.50    1.40
   2  -4  -4    1.70    3.20
   2   4   4    0.00    1.00
  -2  -4   4    0.10    1.60
  -2   4  -4   -1.00    2.30
  -4  -4  -4 2177.68  139.59
  -4  -4  -4 2073.09  138.79
  -4   4   4 2050.19  140.09
   4   4  -4 2005.10  138.59
   4   4  -4 2101.59  138.79
  -4   4  -4 2087.99  139.89
   4   4   4 2050.59  138.89
  -4  -4   4 2160.88  139.19
  -4  -4   4 2185.68  139.19
   4  -4  -4 1901.11  139.39
   4   4   4 2229.68  138.59
  -6   4   4    5.80    3.50
   6  -4   4    7.40    3.80
  -6  -4  -4    3.10    3.40
   6   4  -4    7.60    3.80
   6  -4   4   13.60    4.40
  -6  -4  -4   -0.90    3.10
   6   4  -4    0.20    3.20
  -6   4   4    4.30    4.60
   6   4   4    1.60    2.70
   6  -4  -4    4.90    3.80
   6  -4  -4   -1.80    3.20
  -6   4  -4   13.50    3.80
  -6  -4   4    5.80    3.60
  -6   4  -4    5.40    4.20
   6   4   4    2.80    3.70
  -6  -4   4    8.00    4.00
   8   4  -4  813.42   58.39
   0   6   4    1.60    1.00
   0  -6  -4    0.90    1.10
   0   6  -4   -0.30    1.20
   0  -6   4   -0.30    1.40
   0   6   4    2.30    2.30
   0  -6  -4    0.40    2.30
   0  -6   4    1.00    1.60
   0   6  -4    0.30    1.50
  -2  -6  -4  328.67   22.20
   2   6  -4  307.77   22.30
  -2  -6  -4  358.26   22.40
   2  -6   4  323.17   23.70
  -2   6   4  276.87   23.90
   2   6  -4  353.96   22.60
  -2   6   4  287.87   23.30
  -2   6  -4  298.67   23.40
  -2  -6   4  330.57   22.70
   2   6   4  342.37   22.10
  -2  -6   4  351.36   22.70
   2  -6  -4  357.16   25.30
   2  -6  -4  312.77   24.20
  -2   6  -4  302.27   23.30
   2   6   4  335.67   22.10
  -4  -6  -4    6.10    3.00
  -4  -6  -4    0.10    2.00
   4   6  -4    0.60    2.20
   4   6  -4    0.90    2.20
  -4   6   4    1.20    3.70
   4  -6   4   -0.10    4.70
  -4   6   4    0.90    3.50
  -4  -6   4    0.40    2.40
   4   6   4    1.90    2.60
  -4  -6   4    0.10    2.30
   4   6   4    0.90    1.80
   4  -6  -4    3.80    3.70
  -4   6  -4    0.50    3.10
   4  -6  -4   -1.60    2.70
   6   6  -4  152.28   12.60
   6  -6   4  165.38   14.10
   6  -6   4  155.68   14.00
  -6   6   4  140.89   14.10
  -6   6   4  128.69   13.50
   6   6  -4  149.69   12.70
  -6  -6  -4  112.39   12.80
   6  -6  -4  141.29   13.40
   6   6   4  143.39   12.90
  -6  -6   4  134.49   13.30
  -6   6  -4  138.29   13.90
  -6  -6   4  131.29   13.70
   6   6   4  164.18   12.20
   6  -6  -4  141.59   13.50
   0   8   4 2295.37  150.78
   0   8  -4 2219.68  151.18
   0  -8   4 2407.56  151.68
   0  -8   4 2213.88  151.38
   0   8   4 2321.17  151.68
   0  -8  -4 2422.66  151.98
   0  -8  -4 2295.97  150.88
   0   8  -4 2146.39  151.38
   2  -8   4    7.30    2.90
  -2   8   4    3.30    3.40
  -2  -8  -4    6.40    2.00
  -2  -8  -4    0.50    1.90
   2   8  -4   -0.10    2.10
   2   8  -4    5.50    2.00
   2  -8   4   17.90    6.30
  -2   8  -4    0.40    2.50
  -2  -8   4    0.00    2.20
  -2   8  -4    0.30    2.50
   2  -8  -4    9.40    3.20
   2   8   4    3.40    1.70
   2  -8  -4   -0.50    4.30
  -2  -8   4    0.00    2.70
   4  -8   4 1749.92  114.79
  -4   8   4 1522.85  113.59
  -4   8   4 1651.13  114.09
   4   8  -4 1613.84  112.39
  -4  -8  -4 1633.34  112.89
   4   8  -4 1661.23  112.69
  -4  -8  -4 1718.63  112.59
  -4   8  -4 1858.21  114.59
   4  -8  -4 1778.62  114.29
  -4  -8   4 1714.53  113.29
  -4   8  -4 1687.33  114.29
   4  -8  -4 1684.43  114.09
  -4  -8   4 1646.74  112.99
   4   8   4 1728.73  112.29
   4   8   4 1732.93  112.49
  -6   8   4   -7.50    5.10
   6  -8   4    1.70    5.40
   6  -8   4   -1.70    5.40
  -6  -8  -4    5.40    4.90
  -6  -8  -4   -0.10    4.10
   6   8  -4   -2.30    3.50
   6   8   4   -2.60    3.80
  -6  -8   4    0.00    4.40
  -6   8  -4   10.00    4.30
   6  -8  -4   17.10    6.00
   0 -10  -4   -1.20    1.60
   0 -10  -4    2.80    3.80
   0  10   4    1.70    1.40
   0  10  -4    0.70    2.00
   0 -10   4    0.40    2.40
   0  10   4   -1.60    2.70
   2  10  -4 1328.87   86.99
  -2  10   4 1300.87   87.39
  -2  10   4 1335.77   88.79
   2 -10   4 1283.37   88.19
  -2 -10  -4 1310.97   86.79
   2 -10   4 1215.68   88.39
   2  10  -4 1330.47   87.39
  -2 -10  -4 1310.07   87.29
  -2 -10   4 1332.37   87.39
   2  10   4 1236.78   86.79
  -2  10  -4 1340.07   87.99
  -2 -10   4 1289.67   87.69
   2  10   4 1414.76   86.59
   2 -10  -4 1161.08   87.39
  -2  10  -4 1373.06   88.29
  -4  10   4    7.00    4.80
  -4 -10  -4   10.40    3.60
  -4 -10  -4    7.90    3.80
   4 -10   4    3.50    5.50
  -4  10   4   -0.40    3.80
   4 -10   4   12.60    5.10
   4  10  -4    3.60    2.50
   4  10  -4    1.00    3.00
   4 -10  -4    7.00    5.50
   4 -10  -4    3.50    5.40
  -4  10  -4    8.50    4.50
  -4 -10   4    5.10    4.00
   4  10   4    3.10    2.70
  -4  10  -4    2.00    4.60
  -4 -10   4    4.20    4.00
   4  10   4    1.30    2.30
  -6  10   4  644.44   49.30
   6 -10  -4  723.23   49.40
   0 -12  -4  135.49   11.60
   0  12   4  143.99   11.20
   0  12   4  172.08   13.40
   0 -12   4  143.29   12.70
   0  12  -4  145.99   12.70
   0  12  -4  148.49   12.10
   0 -12   4  161.58   16.50
   0 -12  -4  157.98   14.90
   2 -12   4    5.40    4.70
   2 -12   4    4.00    4.30
  -2  12   4   -0.50    2.90
   2  12  -4    1.00    2.50
  -2 -12  -4    1.50    2.70
   2  12  -4    1.20    3.10
  -2  12   4    2.00    3.50
  -2 -12   4    3.20    2.90
   2 -12  -4   -5.80    6.40
   2  12   4    1.10    2.00
  -2 -12   4    8.50    4.40
   2  12   4    1.00    2.50
  -2  12  -4    0.00    4.20
  -2  12  -4    2.30    3.50
   2 -12  -4   -4.20    3.20
   4 -12   4  118.59   15.20
  -4 -12  -4   92.69   11.90
   4  12   4   99.29    9.60
  -4 -12   4   93.99   15.40
  -4  12  -4  125.79   12.20
   4 -12  -4   90.69   16.00
   0  14   4   -1.80    2.40
   0 -14   4    3.30    5.20
   0 -14  -4    4.00    7.90
  -2 -14  -4  954.30   66.99
   2 -14   4  848.82   68.69
   2  14   4 1047.50   64.79
  -1   1   5 2136.09  126.59
  -1  -1  -5 2011.40  126.59
   1  -1   5 1841.92  126.39
   1  -1   5 1772.32  126.39
  -1  -1  -5 1870.41  126.19
   1  -1  -5 2192.38  126.49
   1   1   5 1904.81  126.19
  -1   1  -5 1743.73  126.29
  -1  -1   5 1906.61  126.29
  -1   1  -5 1814.62  126.39
  -3  -1  -5 1944.91  115.49
  -3  -1  -5 1658.93  114.59
   3  -1   5 1491.65  114.39
   3   1  -5 1679.73  114.09
   3   1  -5 1630.04  114.09
   3  -1  -5 1782.42  114.79
   3  -1  -5 1785.92  114.79
  -3   1  -5 1708.03  114.99
  -3   1  -5 1760.82  115.29
   3   1   5 1567.54  114.49
  -3  -1   5 1642.44  114.29
   3   1   5 2008.50  115.19
   5   1  -5 1060.19   70.79
  -5   1   5  937.61   71.79
   5  -1   5  947.01   70.29
   5   1  -5 1044.10   70.89
  -5   1   5 1002.70   71.49
  -5  -1  -5 1113.69   71.29
   5  -1   5  958.10   70.39
  -5  -1  -5 1102.19   71.29
   5  -1  -5 1130.79   71.79
   5  -1  -5 1049.20   72.89
  -5   1  -5 1141.29   71.29
  -5   1  -5 1083.39   71.09
  -5  -1   5  967.10   70.99
  -7  -1  -5  694.13   44.60
   7  -1   5  537.35   42.90
  -7   1   5  584.04   44.50
  -7  -1  -5  728.13   44.90
   7  -1   5  580.24   43.20
   7   1  -5  677.73   44.90
   7   1  -5  637.44   44.60
  -7   1   5  627.54   45.20
  -7   1  -5  695.03   44.40
  -7  -1   5  542.05   43.90
   7  -1  -5  547.75   43.70
  -7  -1   5  589.24   44.60
  -7   1  -5  703.73   44.60
   7   1   5  539.55   42.90
   7  -1  -5  582.34   44.10
   7   1   5  677.13   44.30
  -1   3   5  229.28   16.20
   1   3  -5  222.88   15.50
  -1   3   5  224.28   16.60
   1  -3   5  217.68   15.90
   1   3  -5  246.18   15.60
  -1  -3   5  231.18   15.60
  -1  -3   5  254.27   15.70
  -1   3  -5  217.38   15.80
   1  -3  -5  189.28   16.30
  -1   3  -5  222.18   15.90
  -3   3   5  151.48   13.70
   3   3  -5  174.98   12.40
   3   3  -5  154.88   12.10
  -3  -3  -5  172.38   12.60
   3  -3   5  171.58   14.90
  -3  -3  -5  158.68   13.10
  -3   3   5  152.88   14.10
   3  -3   5  166.88   14.20
  -3  -3   5  158.98   12.40
   3   3   5  169.68   13.00
   3  -3  -5  157.28   13.90
   3   3   5  172.98   12.10
   3  -3  -5  186.18   14.90
  -3   3  -5  166.88   14.20
  -3  -3   5  171.88   12.70
  -3   3  -5  154.08   14.00
   5  -3   5   89.39    9.30
   5  -3   5   91.69    9.10
   5   3  -5   85.39    8.10
  -5   3   5   71.89    9.40
   5   3  -5   81.49    7.90
  -5   3   5   72.59    9.80
  -5  -3  -5   82.49    8.70
  -5  -3  -5   65.99    8.30
   5  -3  -5   64.09    8.50
   5  -3  -5   63.49    8.90
  -5   3  -5   79.69    8.90
   5   3   5   76.59    7.90
   5   3   5   76.29    7.80
  -5   3  -5   93.99    9.50
  -5  -3   5   74.59    8.60
  -5  -3   5   70.99    8.60
   7  -3   5   51.19    8.00
  -7   3   5   46.40    8.00
   7   3  -5   51.99    8.80
  -7   3   5   41.20    8.40
  -7  -3  -5   49.30    8.50
   7   3  -5   43.10    7.80
   7  -3   5   32.30    5.50
  -7  -3   5   36.70    7.00
   7   3   5   58.69    7.80
  -7  -3   5   32.90    6.40
   7  -3  -5   26.00    5.10
  -7   3  -5   40.40    7.10
  -7   3  -5   41.60    7.70
   7  -3  -5   55.29    8.60
   7   3   5   36.90    6.90
  -1   5   5 1467.15  105.99
   1   5  -5 1705.93  105.09
   1   5  -5 1563.84  104.89
  -1  -5  -5 1669.53  104.39
  -1  -5  -5 1573.64  104.49
  -1   5  -5 1579.14  105.39
  -1   5  -5 1473.45  105.29
  -1  -5   5 1657.13  105.09
   1  -5  -5 1447.76  105.19
   1  -5  -5 1618.34  106.49
   1   5   5 1716.03  104.39
  -3   5   5 1243.78   92.59
   3  -5   5 1353.56   92.99
  -3  -5  -5 1382.46   91.19
   3   5  -5 1369.56   91.39
   3  -5   5 1464.05   93.59
  -3   5   5 1302.47   93.19
  -3  -5  -5 1424.86   91.89
   3   5  -5 1390.56   91.59
   3  -5  -5 1256.17   92.39
  -3  -5   5 1461.65   91.89
  -3   5  -5 1257.67   92.79
  -3  -5   5 1492.05   91.99
   3   5   5 1446.46   91.09
   3   5   5 1334.07   91.39
  -3   5  -5 1471.35   93.29
  -5  -5  -5  923.61   64.39
  -5   5   5  942.51   65.59
   5  -5   5 1053.69   65.79
  -5  -5  -5  817.22   64.49
   5   5  -5 1021.20   64.59
  -5   5   5  841.42   65.49
   5   5  -5  963.60   64.29
  -5  -5   5  934.11   64.99
  -5  -5   5  999.00   65.09
  -5   5  -5 1018.10   65.89
   5  -5  -5  813.82   66.39
  -5   5  -5  944.51   65.19
   5   5   5  969.60   64.69
   5   5   5 1040.20   64.09
   7  -5   5  591.74   40.80
  -7  -5  -5  492.75   40.20
   7   5  -5  599.94   40.80
  -7   5   5  565.44   41.60
  -7  -5   5  505.15   41.30
  -7   5  -5  605.14   41.30
   7  -5  -5  550.04   40.60
   7   5   5  629.84   41.70
  -1  -7  -5 1163.28   76.79
  -1   7   5 1163.18   78.39
  -1   7   5 1158.28   76.89
   1   7  -5 1213.18   77.19
   1  -7   5 1111.09   77.39
  -1  -7  -5 1172.68   76.39
   1  -7   5 1143.99   77.49
   1   7  -5 1190.68   76.89
   1   7   5 1172.68   76.29
  -1  -7   5 1208.48   77.29
  -1  -7   5 1137.19   76.99
  -1   7  -5 1148.09   77.49
   1  -7  -5 1176.08   78.79
  -1   7  -5 1139.09   77.39
   1  -7  -5 1054.59   76.89
  -3  -7  -5  967.40   62.79
   3   7  -5  942.01   62.69
  -3   7   5  895.01   64.09
   3  -7   5  793.22   65.19
   3  -7   5  956.20   64.79
  -3  -7  -5  935.81   62.39
   3   7  -5  941.41   62.89
  -3   7   5  798.52   63.89
  -3  -7   5  965.50   63.29
  -3  -7   5 1010.30   63.19
   3  -7  -5  999.50   64.89
   3   7   5  979.30   62.59
   3   7   5  966.90   62.29
   5   7  -5  803.62   51.59
   5   7  -5  687.53   49.20
  -5   7   5  689.43   51.49
  -5  -7  -5  627.34   49.50
  -5   7   5  652.43   50.29
  -5  -7  -5  732.83   49.20
   5   7   5  744.43   49.50
  -5  -7   5  741.43   50.49
   5  -7  -5  728.73   50.19
  -5   7  -5  734.23   50.89
  -5  -7   5  696.73   49.90
   5  -7  -5  721.43   50.29
   5   7   5  770.32   48.80
  -5   7  -5  737.03   50.39
  -7   7   5  387.36   28.50
   7   7  -5  332.27   28.00
  -7  -7   5  341.97   28.40
   1   9  -5   98.29    7.90
  -1   9   5   96.19    7.90
   1  -9   5   86.69    8.80
  -1  -9  -5   94.49    7.40
   1   9  -5   99.79    8.40
   1  -9   5   94.39    9.30
  -1   9   5   95.89   10.40
  -1  -9  -5   90.89    8.70
   1   9   5   97.39    7.20
   1   9   5   92.99    8.10
  -1   9  -5   94.09    8.80
  -1  -9   5  108.79    8.90
  -1  -9   5  100.99    8.40
   1  -9  -5   96.89   11.30
   1  -9  -5   87.39    8.00
  -1   9  -5   92.29    8.50
  -3   9   5   66.69    8.50
  -3   9   5   65.09    8.60
   3   9  -5   78.59    7.10
   3  -9   5   65.29    9.20
  -3  -9  -5   70.79    7.20
   3  -9   5   67.19    9.80
   3   9  -5   71.69    7.10
  -3  -9  -5   70.79    6.90
   3  -9  -5   84.59   10.30
   3   9   5   69.59    6.30
   3   9   5   74.89    6.50
   3  -9  -5   72.19   10.00
  -3   9  -5   69.59    8.70
  -3   9  -5   70.49    8.90
  -3  -9   5   79.49    8.00
  -3  -9   5   73.49    7.60
   5  -9   5   88.89   13.00
   5   9  -5   54.39    6.90
   5   9  -5   52.19    7.30
  -5  -9  -5   50.49    8.30
  -5  -9  -5   59.29    7.30
  -5   9   5   46.40    7.50
   5  -9   5   61.89   10.30
   5  -9  -5   58.79    9.80
   5   9   5   63.79    6.30
   5  -9  -5   56.59    9.70
  -5  -9   5   53.89    8.30
  -5   9  -5   49.60    8.30
   5   9   5   50.19    7.20
  -5  -9   5   51.19    9.20
   1 -11   5  807.02   56.19
  -1 -11  -5  852.91   55.89
  -1 -11  -5  810.42   54.29
  -1  11   5  818.42   56.09
  -1  11   5  814.22   54.39
   1  11  -5  784.82   55.09
   1  11  -5  803.82   54.69
  -1 -11   5  834.22   55.79
   1  11   5  870.81   54.99
  -1  11  -5  757.32   55.39
   1 -11  -5  747.23   54.59
  -1  11  -5  764.12   54.99
   1  11   5  823.02   53.99
   1 -11  -5  848.12   57.49
  -1 -11   5  802.02   55.09
  -3 -11  -5  701.93   46.80
  -3  11   5  685.73   47.50
  -3  11   5  609.54   47.60
   3 -11   5  611.14   48.50
   3  11  -5  698.23   47.10
   3  11  -5  713.73   46.80
   3 -11   5  652.33   48.70
  -3 -11  -5  656.13   46.90
   3 -11  -5  765.02   49.80
   3  11   5  677.33   46.20
   3 -11  -5  635.44   48.00
   3  11   5  765.42   46.30
  -3  11  -5  691.33   48.10
  -3 -11   5  703.33   47.90
  -3 -11   5  663.73   48.70
  -5 -11  -5  482.15   36.00
  -5  11  -5  510.85   36.70
   5  11   5  572.24   35.70
   5 -11  -5  425.66   38.10
  -1 -13  -5  441.36   31.90
  -1  13   5  391.46   28.90
   1  13  -5  416.16   30.30
   1 -13   5  381.46   30.70
   1  13   5  454.05   28.80
  -1 -13   5  418.46   30.60
   1 -13  -5  394.36   29.60
  -1  13  -5  433.26   30.70
   1 -13  -5  447.66   33.50
   3 -13   5  367.16   31.10
  -3  13  -5  409.46   37.60
   3  13   5  412.76   27.80
   0   0  -6    1.00    0.70
   0   0   6    0.20    0.70
   0   0  -6   -0.10    0.60
   0   0   6    0.90    0.60
   2   0   6   -5.70    2.10
  -2   0   6   -2.60    1.80
   2   0   6   -6.70    2.30
  -2   0  -6   -3.60    2.50
   2   0  -6   -3.40    1.60
  -2   0   6   -5.50    1.40
  -2   0  -6   -1.60    2.90
   4   0  -6   -1.50    2.30
  -4   0   6    1.50    3.10
  -4   0   6    1.80    2.60
   4   0   6   -1.10    3.20
   4   0   6   -0.10    2.60
  -4   0  -6    0.00    3.10
   4   0  -6   -0.10    2.30
  -4   0  -6    2.40    3.80
  -6   0   6    0.30    3.50
   6   0   6    5.90    3.40
  -6   0  -6    2.90    3.30
   6   0  -6   -1.30    3.70
   6   0   6   -0.20    2.90
  -6   0   6    4.50    3.70
   6   0  -6   -1.50    4.00
  -6   0  -6    2.60    3.30
  -8   0  -6    5.00    6.40
   8   0   6   -0.30    4.90
   0   2   6 5415.46  401.66
   0  -2   6 5597.34  410.26
   0  -2  -6 6746.33  405.16
   0   2  -6 6688.33  414.46
   0   2  -6 5887.41  409.36
   0  -2  -6 5657.73  395.96
   0  -2   6 5820.22  409.36
   2  -2   6    2.30    2.20
  -2   2   6    8.70    2.70
  -2  -2  -6    1.60    1.70
   2   2  -6    5.00    1.60
  -2  -2  -6   -1.70    2.40
   2  -2   6    0.90    2.20
  -2   2   6    3.40    2.70
  -2  -2   6    1.40    1.50
   2  -2  -6    2.40    2.20
   2   2   6    5.50    1.70
  -2   2  -6    0.60    1.90
   2   2   6    3.50    2.90
  -4   2   6 3720.03  269.47
   4  -2   6 4019.10  269.17
   4   2  -6 4029.40  268.57
   4   2  -6 3917.11  268.67
  -4  -2  -6 4046.40  268.97
  -4  -2  -6 4351.96  269.47
  -4   2   6 4049.29  269.67
   4  -2  -6 4573.04  270.27
   4   2   6 4332.27  268.97
  -4  -2   6 3921.81  268.87
   4   2   6 3425.16  268.37
  -4   2  -6 3985.30  269.27
   4  -2  -6 4185.28  269.77
  -4   2  -6 4667.73  270.27
  -4  -2   6 3912.51  268.97
   6   2  -6    1.20    3.00
   6  -2   6    2.30    3.10
  -6  -2  -6    7.80    3.60
  -6  -2  -6    7.70    4.40
   6  -2   6    1.90    3.30
   6   2  -6    2.70    3.00
  -6   2   6    0.00    4.40
  -6   2   6    2.50    4.00
   6  -2  -6   10.10    4.60
  -6   2  -6    2.00    2.60
   6  -2  -6   -1.80    3.50
   6   2   6    7.50    2.90
  -6  -2   6    4.20    3.10
  -6  -2   6    4.20    3.40
  -6   2  -6    1.00    4.10
   6   2   6    2.20    3.60
   8  -2   6 1375.16  100.19
  -8   2  -6 1607.54  101.69
   0   4  -6    2.00    1.30
   0  -4   6   -0.50    0.90
   0  -4   6    0.30    1.20
   0   4  -6    0.90    1.00
  -2   4   6 4434.26  284.77
  -2   4   6 4087.39  284.67
   2  -4   6 4548.54  284.67
   2  -4   6 4337.87  284.27
  -2  -4  -6 4178.58  283.77
   2   4  -6 4519.45  283.57
  -2   4  -6 4057.79  284.07
   2  -4  -6 4820.42  285.07
   2  -4  -6 3742.13  284.27
  -2   4  -6 4333.97  284.47
   2   4   6 4405.66  283.47
   4  -4   6    3.20    5.00
   4   4  -6   13.10    3.00
  -4   4   6    0.60    3.40
   4  -4   6   12.10    4.70
   4   4  -6    7.90    2.60
  -4  -4  -6   13.50    3.10
  -4  -4  -6    9.90    3.50
  -4  -4   6    6.40    3.40
   4  -4  -6    1.50    2.90
   4   4   6    1.90    2.50
  -4  -4   6    3.80    2.70
   4  -4  -6    0.20    2.90
  -6  -4  -6 2222.78  153.78
   6   4  -6 2236.28  153.48
   6  -4   6 2506.95  154.08
   6   4  -6 2399.96  153.88
   6  -4   6 2499.55  154.08
  -6   4   6 2422.66  154.88
  -6  -4  -6 2223.48  153.48
  -6   4   6 2355.76  155.18
  -6   4  -6 2359.06  153.98
   6   4   6 1961.00  152.78
  -6  -4   6 2180.08  154.08
   6   4   6 2437.86  153.38
   6  -4  -6 2105.59  153.78
  -6   4  -6 2508.05  154.48
  -6  -4   6 2159.38  154.08
   0   6  -6    3.30    1.90
   0  -6   6   -0.30    1.90
   0  -6  -6    2.90    3.50
   0   6  -6   -1.00    1.80
  -2  -6  -6    2.80    1.70
   2  -6   6    1.30    2.80
   2   6  -6   -0.70    1.50
  -2   6   6   -3.00    2.60
   2   6  -6   -0.60    1.60
   2  -6   6   -0.20    2.80
  -2  -6  -6    2.30    1.30
  -2   6   6   -2.50    3.70
  -2   6  -6   -0.60    2.10
   2  -6  -6    0.80    2.80
  -2   6  -6   -1.20    2.40
   2   6   6    0.10    0.50
  -2  -6   6   -0.10    1.80
   2   6   6    2.00    1.50
   2  -6  -6   -3.10    3.20
   4   6  -6    2.00    2.30
   4  -6   6    2.40    4.20
  -4  -6  -6    3.70    2.20
   4   6  -6    7.60    2.60
  -4   6   6    3.20    3.60
  -4  -6  -6   -0.20    2.60
  -4   6   6   -0.90    3.80
   4  -6   6    3.20    4.30
  -4  -6   6    0.50    2.90
   4  -6  -6   -2.80    2.80
   4   6   6    8.40    2.90
  -4   6  -6    0.60    3.60
  -4   6  -6    2.40    4.30
  -4  -6   6    1.90    2.40
   4   6   6    6.60    2.10
   4  -6  -6    0.30    2.70
  -6   6   6   -2.10    3.50
   6   6  -6   -2.80    3.10
  -6  -6  -6   -2.60    3.50
   6  -6   6    1.40    4.00
   6   6  -6    5.40    3.40
   6  -6   6   -1.60    4.30
  -6   6   6    0.10    4.10
  -6   6  -6    0.00    3.40
  -6  -6   6    0.40    4.20
   6  -6  -6   -4.40    3.80
  -6  -6   6    0.10    3.70
   6   6   6    5.30    3.20
   6   6   6   -2.20    2.70
   6  -6  -6   -0.40    4.20
   0  -8  -6   -1.50    3.40
   0  -8   6    0.30    1.70
   0   8  -6    2.50    2.30
   0  -8   6    4.20    2.60
   0  -8  -6    2.80    1.30
   0   8   6    1.50    1.20
   0   8   6   -0.30    2.90
  -2   8   6 3095.39  219.48
  -2  -8  -6 3262.17  218.58
  -2  -8  -6 3375.26  220.08
   2  -8   6 3285.37  220.08
   2   8  -6 3383.66  218.98
   2  -8   6 3202.18  220.08
   2   8  -6 3349.76  219.28
   2   8   6 3519.45  218.38
  -2  -8   6 3359.36  219.28
   2  -8  -6 3150.28  219.58
   2  -8  -6 3451.95  220.68
  -2   8  -6 3330.47  219.88
  -2   8  -6 3212.38  219.78
  -2  -8   6 3473.75  219.58
   2   8   6 3387.86  218.48
  -4   8   6    5.00    3.70
  -4  -8  -6    1.30    2.30
   4   8  -6    1.90    2.20
  -4  -8  -6    4.70    3.00
   4  -8   6    2.70    4.00
  -4   8   6   -4.40    3.20
   4  -8   6    1.20    4.80
   4   8  -6   -0.70    2.40
  -4   8  -6    6.50    3.90
   4  -8  -6    6.00    4.40
  -4  -8   6    7.30    3.60
   4   8   6    1.60    2.40
  -4   8  -6    1.70    3.40
  -4  -8   6    2.40    2.60
   4   8   6    1.10    1.70
   4  -8  -6    0.00    3.90
   6  -8   6 2010.80  124.99
  -6  -8  -6 1708.43  122.79
   6   8  -6 1928.31  123.49
  -6   8   6 1749.92  124.19
   6   8   6 1821.22  122.89
   6  -8  -6 1959.40  124.09
  -6   8  -6 1793.22  123.89
  -6  -8   6 1751.82  124.09
   0 -10  -6 2322.97  155.28
   0  10   6 2516.25  156.98
   0  10  -6 2217.58  156.18
   0 -10   6 2429.36  156.78
   0  10  -6 2258.97  155.88
   0 -10  -6 2402.96  158.68
   0 -10   6 2349.17  156.28
  -2  10   6    0.20    3.20
   2 -10   6   -0.10    3.00
  -2 -10  -6    2.40    2.00
   2  10  -6    1.90    2.10
   2  10  -6    2.80    2.40
  -2  10  -6    0.40    2.40
  -2 -10   6    1.90    2.80
   2 -10  -6    5.50    3.10
  -2  10  -6    1.30    3.00
   2  10   6   -1.00    2.70
  -2 -10   6    4.20    3.10
   2 -10  -6   -0.50    5.00
   4 -10   6 2010.50  127.19
  -4 -10  -6 1672.83  123.89
   4  10  -6 1842.32  124.39
   4  10  -6 1870.71  124.09
   4 -10   6 1728.43  125.89
  -4  10   6 1709.13  124.99
  -4 -10  -6 1854.81  123.89
   4 -10  -6 1700.93  125.09
   4 -10  -6 1888.81  125.49
   4  10   6 1935.01  123.69
  -4 -10   6 1927.71  124.89
  -4 -10   6 1946.61  125.29
  -4  10  -6 2128.29  126.39
  -4  10  -6 1892.31  125.79
   4  10   6 1833.32  123.39
   0  12   6    2.40    3.60
   0  12  -6   -0.60    2.80
   0 -12   6    0.10    4.20
   0  12   6    2.80    1.70
   0 -12   6    2.10    3.10
   0 -12  -6   -3.60    5.40
   0 -12  -6   -0.50    2.00
   0  12  -6    2.80    3.00
  -2 -12  -6   -2.90    4.60
   2  12  -6   -1.90    2.30
  -2  12   6   -0.40    3.20
   2  12  -6    1.60    3.40
   2 -12   6    5.40    4.30
  -2  12   6    0.60    2.60
   2 -12   6    1.50    5.10
  -2 -12  -6    0.40    2.40
   2  12   6    3.30    2.50
  -2 -12   6    2.70    3.30
  -2 -12   6    7.80    4.60
  -2  12  -6   -0.80    3.30
   2  12   6    4.80    2.00
  -2  12  -6    1.80    3.30
   2 -12  -6   -2.20    3.20
   2 -12  -6    6.10    6.00
  -4 -12  -6   -4.70    5.10
   4 -12   6   -3.60    6.60
   4  12   6   -2.30    3.50
  -4 -12   6    2.80    5.30
  -4  12  -6    0.00    5.80
   0  14  -6 1581.34  103.19
   0  14   6 1487.75  100.99
   0 -14  -6 1623.24  104.79
   0 -14   6 1406.86  102.79
   2 -14   6   -2.00    6.40
  -2 -14  -6   -2.30    7.20
  -2  14  -6    0.50    6.20
   1   1  -7 3622.74  258.47
  -1  -1  -7 3306.47  250.07
   1  -1   7 3562.54  263.27
  -1   1   7 3859.11  265.47
   1   1  -7 3928.11  261.27
  -1   1   7 3858.31  259.27
  -1   1  -7 3278.37  260.07
  -1   1  -7 3226.78  258.47
   1  -1  -7 4165.98  266.87
   1  -1  -7 3903.71  260.47
  -1  -1   7 3518.05  258.17
   1   1   7 3477.75  250.27
  -1  -1   7 3674.53  262.47
   3   1  -7 2909.71  201.28
   3  -1   7 3483.15  202.88
  -3   1   7 2863.41  201.78
  -3  -1  -7 3205.58  202.38
  -3  -1  -7 3494.15  202.58
   3  -1   7 3165.18  202.78
  -3   1   7 3018.00  202.18
   3  -1  -7 2678.33  201.58
   3  -1  -7 2886.41  201.68
  -3   1  -7 2865.81  202.38
  -3  -1   7 2768.22  201.48
   3   1   7 3532.95  202.88
  -3   1  -7 2847.92  202.08
   5  -1   7 1875.91  133.09
  -5   1   7 1944.31  134.19
   5   1  -7 1951.00  133.49
  -5  -1  -7 2212.88  133.89
  -5   1   7 1930.31  134.19
   5   1  -7 1896.91  133.19
  -5  -1  -7 2272.87  134.19
   5  -1   7 2174.88  133.89
   5   1   7 1837.92  132.89
  -5   1  -7 2103.19  133.69
  -5  -1   7 1843.62  133.59
  -5  -1   7 1710.93  133.59
  -5   1  -7 2279.57  134.19
   5  -1  -7 2022.20  134.29
   5  -1  -7 1936.71  133.89
  -7   1   7  921.71   73.39
  -7  -1  -7 1173.88   73.59
   7  -1   7 1085.79   73.29
  -7  -1  -7 1209.98   73.89
  -7   1   7 1090.29   74.59
   7   1  -7 1145.49   74.29
   7   1  -7 1040.80   73.69
   7  -1   7 1045.10   72.59
   7   1   7  970.30   72.19
  -7  -1   7 1008.70   73.99
   7  -1  -7 1020.20   73.59
  -7   1  -7 1215.68   73.79
  -7  -1   7  902.41   73.39
   7  -1  -7 1003.10   73.49
  -7   1  -7 1086.09   73.19
   7   1   7 1202.58   73.79
   1   3  -7   22.90    2.60
  -1   3   7   25.50    3.00
   1  -3   7   22.90    3.20
   1   3  -7   25.50    2.70
   1  -3   7   19.80    3.00
  -1   3   7   21.80    3.50
   1  -3  -7   27.00    4.20
  -1   3  -7   16.20    3.00
  -1   3  -7   20.30    3.10
   3  -3   7   12.60    4.00
   3   3  -7   22.30    3.30
  -3  -3  -7   19.60    3.30
   3  -3   7   16.10    4.80
  -3   3   7   12.20    3.90
  -3  -3  -7   17.00    4.40
  -3   3   7   18.60    4.40
   3   3  -7   14.70    3.00
   3  -3  -7   17.20    4.40
   3   3   7   21.00    3.20
  -3  -3   7   16.70    3.00
   3   3   7   23.90    5.40
   3  -3  -7   19.80    5.60
  -3   3  -7    8.30    3.30
  -3  -3   7   13.80    2.80
  -5  -3  -7   17.50    4.50
  -5   3   7   16.00    5.60
   5   3  -7   13.80    3.50
   5   3  -7   23.50    4.60
   5  -3   7   20.50    5.60
  -5  -3  -7   16.80    4.70
   5  -3   7   18.00    4.40
  -5   3   7   16.00    4.50
   5  -3  -7    9.70    4.00
   5  -3  -7   11.40    4.20
  -5   3  -7   13.00    3.80
   5   3   7   10.00    3.00
  -5   3  -7   14.60    4.80
  -5  -3   7   12.10    3.60
   5   3   7   14.40    3.70
  -5  -3   7   15.60    4.30
   7   3  -7    1.90    4.50
  -7   3   7   15.40    6.20
  -7  -3  -7    8.50    5.00
  -7  -3  -7    4.80    5.10
   7  -3   7    7.20    4.20
   7  -3  -7    5.20    3.40
   7   3   7    9.90    4.40
  -7  -3   7    3.30    5.30
  -7  -3   7    5.50    5.50
  -7   3  -7   12.40    5.80
   7  -3  -7   14.90    5.40
   7   3   7    8.90    4.40
   1   5  -7 3065.59  179.38
   1   5  -7 2618.24  179.18
  -1   5   7 3050.99  179.98
   1  -5   7 2714.33  179.58
   1  -5   7 2775.22  179.68
  -1   5   7 2569.74  179.18
  -1   5  -7 2601.44  179.58
  -1  -5   7 2718.63  179.28
  -1   5  -7 2613.34  179.48
   1  -5  -7 2747.43  179.78
   1  -5  -7 2552.64  179.38
  -1  -5   7 2629.14  179.28
   3   5  -7 2421.36  161.48
  -3   5   7 2416.06  162.98
  -3   5   7 2210.38  162.48
   3   5  -7 2482.45  161.38
  -3  -5  -7 2423.46  160.88
   3  -5   7 2349.46  162.58
  -3  -5  -7 2432.36  161.68
   3  -5   7 2583.34  163.28
  -3  -5   7 2560.34  161.78
  -3  -5   7 2582.74  161.88
   3  -5  -7 2125.99  162.08
  -3   5  -7 2618.74  162.78
   3   5   7 2557.44  161.58
   5   5  -7 1619.04  109.09
  -5  -5  -7 1417.86  109.09
  -5  -5  -7 1657.63  109.19
  -5   5   7 1624.74  110.49
  -5   5   7 1649.13  110.99
   5   5  -7 1737.73  109.49
  -5  -5   7 1693.63  110.09
   5   5   7 1773.02  108.89
  -5  -5   7 1672.63  109.99
   5  -5  -7 1537.95  109.89
  -5   5  -7 1597.14  109.99
   7   5  -7 1062.19   73.69
   7  -5   7 1169.68   73.79
  -7   5   7  999.20   74.39
  -7   5  -7 1145.89   74.19
   7  -5  -7  984.80   73.49
   1  -7   7 2031.60  136.69
  -1   7   7 2151.78  137.49
  -1   7   7 2119.89  135.99
   1   7  -7 2113.29  136.19
  -1   7  -7 2059.89  136.69
  -1  -7   7 2274.87  136.69
  -1  -7   7 1968.50  136.29
  -1   7  -7 1943.01  136.49
   1  -7  -7 1886.51  135.99
   3   7  -7 1846.52  118.99
  -3  -7  -7 1767.72  118.39
  -3   7   7 1561.54  120.09
  -3   7   7 1653.23  119.89
   3   7  -7 1780.22  119.09
   3  -7   7 1780.62  122.29
  -3  -7   7 1879.41  119.49
  -3   7  -7 1995.60  120.89
  -3  -7   7 1859.41  119.39
  -3   7  -7 1863.11  120.49
   3   7   7 1773.52  118.59
   3   7   7 1817.72  118.19
   3  -7  -7 1732.93  120.09
   5   7  -7 1271.97   84.39
   5   7  -7 1297.67   84.19
  -5  -7  -7 1175.08   83.69
  -5   7   7 1049.20   85.49
  -5   7   7 1184.58   85.19
  -5   7  -7 1251.77   85.09
   5  -7  -7 1315.77   87.29
   5   7   7 1227.98   83.99
   5  -7  -7 1090.19   84.69
   5   7   7 1319.97   83.49
  -5   7  -7 1375.26   86.29
  -5  -7   7 1359.66   85.79
  -5  -7   7 1356.96   85.29
   7   7  -7  809.72   55.19
  -7   7   7  781.12   56.09
   7  -7  -7  767.22   56.79
  -1   9   7    9.40    2.20
  -1   9   7   12.00    3.80
   1   9  -7    3.30    2.20
   1  -9   7   10.50    3.30
   1  -9   7    9.70    3.20
  -1  -9  -7   15.00    3.90
  -1  -9  -7   11.80    1.90
  -1  -9   7    6.20    3.20
  -1   9  -7    9.10    3.20
  -1   9  -7    6.70    3.00
   1   9   7    9.90    1.70
   1  -9  -7   10.20    5.40
   1   9   7    5.40    2.50
   1  -9  -7    6.50    2.20
  -1  -9   7    7.10    2.50
  -3   9   7    5.50    3.90
   3   9  -7    9.60    3.00
   3  -9   7    7.90    4.20
  -3  -9  -7   10.60    3.10
   3  -9   7   20.30    5.40
  -3  -9  -7   17.60    3.10
  -3   9   7    4.90    3.60
   3   9  -7   10.00    3.00
  -3   9  -7    7.00    3.50
   3  -9  -7   11.10    4.50
  -3  -9   7   11.80    3.80
  -3   9  -7   14.70    4.70
   3  -9  -7    7.30    4.90
   3   9   7   14.60    2.40
   3   9   7   14.90    2.60
  -5  -9  -7    0.90    4.00
   5  -9   7    7.30    7.60
   5  -9   7   12.10    5.00
  -5   9   7    4.90    4.80
   5   9  -7    7.10    3.20
  -5  -9  -7    3.20    3.40
  -5  -9   7    8.00    4.50
  -5   9  -7    8.90    5.60
  -5  -9   7   13.10    4.70
   5  -9  -7    9.50    5.20
   5   9   7   14.60    3.90
   5  -9  -7   -0.30    4.50
  -5   9  -7    7.70    4.40
  -1 -11  -7 1435.46   94.49
   1  11  -7 1379.36   93.59
   1 -11   7 1467.05   94.99
   1 -11   7 1375.36   94.49
  -1  11   7 1384.46   92.89
  -1  11  -7 1346.07   93.89
   1 -11  -7 1326.37   93.09
  -1 -11   7 1353.96   93.99
   1  11   7 1563.64   92.69
  -1 -11   7 1457.55   94.69
  -1  11  -7 1321.67   94.19
  -3 -11  -7 1162.38   81.69
   3  11  -7 1294.07   82.29
   3 -11   7 1210.58   84.09
  -3  11   7 1244.88   82.69
   3  11  -7 1242.18   82.49
   3 -11   7 1140.59   83.79
   3 -11  -7 1174.48   83.39
  -3  11  -7 1181.98   83.29
  -3 -11   7 1240.38   82.89
  -3 -11   7 1269.27   83.39
  -3  11  -7 1368.16   84.09
   3 -11  -7 1133.19   82.99
  -5 -11  -7  885.81   68.39
  -5 -11   7 1061.29   75.39
   5  11   7 1091.29   68.29
  -1 -13  -7  840.82   58.09
  -1  13   7  792.12   55.49
   1 -13   7  796.12   57.69
   1  13  -7  795.12   56.89
  -1 -13   7  816.22   57.29
   1  13   7  901.91   55.29
   1 -13  -7  878.71   58.89
  -1  13  -7  802.92   57.19
   3 -13   7  662.13   53.79
  -3  13  -7  837.72   53.69
   0   0   8  968.10   60.79
   0   0  -8  952.50   60.79
   0   0   8  884.41   60.69
   0   0  -8  866.41   60.69
  -2   0   8   -1.60    1.40
   2   0  -8   -1.80    1.40
  -2   0   8   -2.70    1.80
  -2   0  -8   -5.30    2.00
   2   0  -8    0.50    1.70
   2   0   8   -1.50    2.30
   4   0  -8  504.25   36.40
   4   0   8  484.95   36.40
  -4   0   8  521.45   37.10
   4   0  -8  535.65   36.60
  -4   0  -8  607.84   37.40
  -4   0   8  487.35   36.50
   6   0  -8    1.50    3.80
   6   0  -8   -3.70    3.80
  -6   0   8   14.50    5.20
  -6   0  -8   -3.40    3.70
  -6   0  -8   -0.30    3.50
  -6   0   8    7.20    3.80
   6   0   8   -1.50    2.80
   6   0   8    4.90    3.40
   0   2  -8    2.40    1.30
   0  -2  -8    5.50    1.00
  -2   2   8 2433.26  151.68
   2  -2   8 2243.28  151.48
  -2  -2  -8 2052.89  150.88
  -2   2   8 2348.67  151.18
   2   2  -8 2340.87  150.78
   2  -2   8 2110.99  151.28
   2   2  -8 2316.57  150.88
  -2  -2  -8 2489.35  151.08
  -2  -2   8 2348.86  150.98
  -2   2  -8 2227.08  151.48
  -2  -2   8 2318.37  150.98
   2   2   8 2248.58  150.78
  -2   2  -8 2092.19  151.18
   2  -2  -8 2450.95  151.48
   2  -2  -8 2291.47  151.18
   4  -2   8    4.80    3.20
  -4  -2  -8    2.40    3.60
   4   2  -8    5.90    2.60
   4   2  -8   -0.90    2.30
  -4  -2  -8    0.80    3.00
   4  -2   8    4.10    5.00
  -4   2   8    0.70    2.80
  -4   2   8    4.70    3.60
  -4   2  -8    1.10    2.90
   4  -2  -8    1.00    2.90
  -4  -2   8    3.60    3.30
   4   2   8    5.90    3.20
   4   2   8    1.50    4.60
  -4   2  -8    5.70    3.70
   4  -2  -8   -0.70    3.30
   6   2  -8 1052.79   76.69
  -6   2   8 1161.98   78.29
   6  -2   8 1221.78   76.99
   6   2  -8 1098.79   76.89
  -6  -2  -8 1189.98   76.99
  -6   2   8 1002.40   77.09
  -6  -2  -8 1186.98   76.89
   6  -2  -8 1172.68   77.69
   6   2   8 1234.28   76.99
  -6   2  -8 1116.29   76.69
   6  -2  -8 1092.09   77.49
   6   2   8  972.90   75.79
  -6  -2   8 1012.20   77.09
  -6   2  -8 1288.77   77.49
   0   4  -8 2047.30  131.39
   0  -4   8 1886.61  131.29
   0  -4   8 2003.30  131.39
   0   4  -8 2022.70  131.29
  -2  -4   8   13.20    2.70
   2  -4  -8    5.80    3.40
  -2   4  -8   11.00    2.90
  -4  -4  -8 1618.64  102.99
   4  -4   8 1676.63  104.09
  -4   4   8 1465.05  103.59
   4   4  -8 1525.95  102.39
   4  -4   8 1749.92  104.99
  -4   4   8 1455.05  103.69
  -4  -4  -8 1490.65  102.09
   4   4  -8 1314.97  102.79
   4  -4  -8 1480.55  103.59
  -4  -4   8 1556.04  102.79
   4  -4  -8 1408.56  103.19
   4   4   8 1614.84  101.79
   4   4   8 1604.44  102.79
  -4   4  -8 1531.15  103.49
  -4  -4   8 1522.05  103.79
   6   4  -8    0.40    3.50
   6   4  -8    4.30    3.60
   6  -4   8    1.30    3.60
  -6   4   8   -5.60    4.90
  -6   4   8    5.20    5.40
  -6  -4  -8    2.40    3.60
  -6  -4  -8    9.00    3.80
   6  -4   8    1.20    4.50
  -6  -4   8    0.10    4.90
  -6   4  -8   -1.80    3.10
   6   4   8    2.60    2.70
   6   4   8    1.10    2.90
  -6   4  -8    2.70    4.70
   6  -4  -8   -0.80    2.80
   6  -4  -8   -0.40    3.90
   0  -6   8   -0.90    1.80
   0  -6   8    0.70    2.00
   0   6  -8    0.60    1.70
   0   6  -8   -1.50    1.50
   2   6  -8  522.15   36.40
  -2   6   8  510.75   37.40
   2   6  -8  523.15   36.50
   2  -6   8  521.35   37.30
  -2   6   8  528.25   37.70
   2  -6   8  551.04   37.70
  -2  -6   8  531.65   36.70
  -2   6  -8  513.75   37.10
  -2   6  -8  538.85   37.50
   2  -6  -8  609.24   38.50
  -2  -6   8  555.14   36.80
  -4  -6  -8    2.50    2.80
  -4   6   8    0.20    3.40
   4  -6   8    1.10    4.10
  -4  -6  -8   -0.30    1.80
  -4   6   8   -1.00    3.90
   4   6  -8   -0.50    2.00
   4  -6   8   -0.20    4.40
   4   6  -8    3.00    2.40
   4  -6  -8   -2.70    3.00
   4  -6  -8    2.00    3.40
   4   6   8    0.70    1.40
  -4   6  -8    9.60    4.60
   4   6   8    2.90    2.30
  -4   6  -8   -0.30    3.40
  -6  -6  -8  211.18   17.80
   6   6  -8  203.98   17.40
   6  -6   8  244.88   19.00
  -6   6   8  215.78   18.90
  -6   6   8  207.28   19.00
   6  -6   8  256.27   19.90
   6   6  -8  225.58   17.70
  -6  -6   8  200.58   18.70
  -6   6  -8  218.28   18.00
  -6  -6   8  233.88   18.90
   6  -6  -8  215.58   18.40
   6   6   8  231.28   16.70
   6   6   8  203.08   16.60
   0  -8   8 1626.04  107.99
   0   8   8 1642.44  106.79
   0   8  -8 1650.23  107.99
   0   8  -8 1531.25  109.89
   0  -8  -8 1605.84  106.89
   0  -8   8 1494.85  108.59
   0   8   8 1684.23  107.99
   0  -8  -8 1743.13  108.89
   2  -8   8    9.70    3.30
  -2   8   8    1.40    3.90
   2   8  -8    6.20    2.50
   2   8  -8    1.80    2.00
  -2  -8   8    1.20    2.30
  -2   8  -8   -1.40    2.50
   2  -8  -8   -0.70    2.80
  -2  -8   8    0.50    2.40
  -2   8  -8   -0.80    2.00
   2  -8  -8    0.70    2.60
  -4  -8  -8 1021.70   82.59
  -4  -8  -8 1207.48   79.89
   4  -8   8 1367.76   83.79
   4   8  -8 1220.58   80.79
   4  -8   8 1128.09   82.09
  -4   8   8 1057.19   81.19
   4   8  -8 1230.78   80.49
  -4   8  -8 1256.87   82.49
  -4  -8   8 1295.77   81.59
   4  -8  -8 1064.89   81.09
   4   8   8 1272.37   80.39
  -4  -8   8 1266.27   81.39
   6   8  -8    4.60    6.50
  -6   8   8   -5.30    5.70
  -6  -8   8    8.90    5.10
   6  -8  -8    2.40    4.60
   6   8   8    5.90    3.60
   0 -10   8    6.70    3.40
   0  10  -8   -2.10    2.30
   0 -10  -8    2.80    4.40
   0 -10   8   -1.20    2.90
   0  10   8    1.90    2.20
   2 -10   8  903.21   59.79
   2 -10   8  850.91   59.49
   2  10  -8  946.71   58.39
  -2  10   8  736.83   58.89
   2  10  -8  765.92   59.79
  -2  10   8  985.70   58.39
  -2 -10   8  885.71   58.79
  -2 -10   8  928.61   59.29
   2 -10  -8  808.82   58.29
  -2  10  -8  899.51   59.19
  -2  10  -8  886.41   59.19
   2 -10  -8  730.53   58.79
   4  10  -8    0.20    2.90
  -4  10   8    2.80    4.20
  -4 -10  -8   16.90    3.80
   4  10  -8    9.00    3.80
  -4  10   8    8.30    4.70
   4 -10   8   11.30    5.60
  -4  10  -8   -0.40    4.50
  -4  10  -8    6.30    6.10
  -4 -10   8   -0.40    3.90
   4 -10  -8    2.30    4.60
  -4 -10   8    2.80    3.90
   4 -10  -8    3.80    4.60
   0 -12   8  235.78   18.20
   0  12   8  257.17   15.90
   0 -12  -8  192.68   17.50
   0  12  -8  199.48   17.20
   0  12  -8  243.88   18.10
   2 -12   8    1.00    5.00
  -2  12   8   -5.60    3.50
  -2  12   8    5.90    2.70
   2  12  -8   -1.60    2.90
   2 -12   8   -3.20    4.90
  -2  12  -8    6.50    3.40
   2 -12  -8   -2.00    5.20
   2 -12  -8    4.70    3.20
  -2 -12   8    9.20    4.10
  -2 -12   8    3.50    4.80
   4  12  -8  224.28   20.90
  -4 -12   8  163.08   17.70
   0 -14  -8   -1.90    5.80
   0 -14   8    5.50    5.50
   2 -14   8  801.02   59.29
  -2  14  -8  654.53   50.39
  -1  -1  -9 1006.10   72.29
   1   1  -9 1154.38   72.49
  -1   1   9 1188.98   72.69
   1  -1   9 1081.89   72.59
  -1  -1  -9 1084.89   72.19
   1   1  -9 1117.49   72.49
  -1   1   9 1095.49   72.39
   1  -1   9 1045.40   72.49
  -1   1  -9 1024.50   72.49
  -1  -1   9 1174.78   72.69
  -1   1  -9 1059.69   72.59
   1  -1  -9 1113.99   72.49
   1   1   9 1079.39   72.09
   1  -1  -9 1126.49   72.39
  -1  -1   9 1070.79   72.39
   3   1  -9  890.21   62.09
  -3  -1  -9  841.82   62.79
  -3   1   9  968.00   63.09
  -3   1   9  863.91   62.29
   3  -1   9  920.31   63.19
   3   1  -9  916.51   62.19
   3  -1   9  996.90   63.29
  -3  -1   9  956.00   62.49
  -3  -1   9  927.61   62.39
   3  -1  -9  919.31   62.39
   3   1   9 1031.00   63.09
  -3   1  -9  910.31   63.09
   3   1   9  957.20   62.89
   3  -1  -9  863.81   62.29
   5  -1   9  512.95   38.40
   5   1  -9  505.75   38.60
  -5  -1  -9  623.74   39.40
  -5   1   9  537.95   39.80
  -5   1   9  510.65   39.20
  -5  -1  -9  642.54   39.50
  -5  -1   9  527.85   39.10
  -5   1  -9  563.24   38.90
   5  -1  -9  537.35   39.20
  -7   1   9  304.77   26.30
   7   1  -9  331.47   26.20
   7  -1   9  316.97   24.50
  -7  -1  -9  336.17   27.00
   7   1  -9  317.87   25.80
  -7  -1  -9  365.16   26.60
   7   1   9  365.36   25.50
  -7  -1   9  330.57   26.60
   7  -1  -9  341.87   26.40
   7  -1  -9  312.67   26.20
  -7  -1   9  284.67   25.90
  -7   1  -9  369.46   26.00
   1   3  -9  509.55   33.30
   1  -3   9  464.05   33.50
   1  -3   9  469.45   33.50
  -1   3   9  494.05   33.90
   1   3  -9  489.75   33.20
  -1   3   9  528.05   33.10
  -1  -3   9  469.65   33.30
   1  -3  -9  549.45   33.20
  -1   3  -9  487.55   33.60
  -1  -3   9  483.25   33.30
   1  -3  -9  508.45   33.90
  -1   3  -9  464.95   33.40
   3  -3   9  365.46   27.90
   3   3  -9  391.66   26.50
   3  -3   9  355.66   27.60
  -3  -3  -9  383.36   26.40
   3   3  -9  367.46   26.30
  -3   3   9  350.86   27.00
  -3   3   9  354.46   27.60
  -3  -3  -9  418.26   27.40
   3  -3  -9  359.16   27.20
  -3   3  -9  350.56   27.70
  -3  -3   9  380.16   26.80
   3  -3  -9  392.76   28.00
  -3   3  -9  415.66   27.80
   3   3   9  395.96   26.00
  -3  -3   9  412.76   27.00
   3   3   9  376.76   26.90
  -5  -3  -9  258.87   20.50
  -5   3   9  259.37   22.00
  -5   3   9  244.08   21.30
   5   3  -9  275.97   20.70
   5  -3   9  285.77   21.30
  -5  -3  -9  298.87   21.10
   5   3  -9  267.27   20.40
   5  -3  -9  279.27   22.10
  -5  -3   9  261.37   21.00
   5   3   9  324.87   21.60
   5   3   9  268.97   20.10
  -5  -3   9  261.47   21.00
  -5   3  -9  311.97   22.40
   5  -3  -9  258.47   21.90
  -5   3  -9  249.18   20.80
   7  -3   9  133.49   12.60
   7   3  -9  135.49   13.40
  -7  -3  -9  154.58   13.20
  -7   3   9  125.59   14.90
  -7   3  -9  135.99   13.60
  -7  -3   9  115.79   14.00
   7  -3  -9  106.79   13.60
   1   5  -9  983.00   61.09
  -1   5   9  849.81   60.89
   1  -5   9  898.31   61.29
   1  -5   9  951.10   61.39
   1   5  -9  905.51   60.89
  -1   5  -9  845.22   61.09
   1  -5  -9  922.41   61.39
  -1  -5   9  923.81   60.99
  -1   5  -9  925.41   61.39
  -1  -5   9  923.91   61.09
  -3   5   9  722.93   50.09
  -3  -5  -9  782.72   49.00
   3  -5   9  685.23   49.80
  -3  -5  -9  704.93   47.90
  -3   5   9  657.63   49.90
   3  -5   9  735.33   50.49
   3   5  -9  711.93   48.80
   3   5  -9  727.53   48.70
  -3  -5   9  768.22   49.30
  -3  -5   9  808.22   49.40
   3  -5  -9  608.74   49.40
  -3   5  -9  746.53   49.90
  -3   5  -9  697.23   49.99
   5   5  -9  528.95   39.50
  -5   5   9  575.24   41.20
  -5   5   9  512.95   41.10
   5  -5   9  646.74   41.60
  -5  -5  -9  555.84   39.30
  -5  -5  -9  575.34   39.90
   5   5  -9  559.64   39.80
  -5   5  -9  517.55   40.10
   5  -5  -9  517.15   40.40
  -5   5  -9  580.74   41.40
  -5  -5   9  595.44   40.60
   5   5   9  607.94   39.00
   5   5   9  610.24   40.00
  -5  -5   9  592.34   40.60
  -7   5   9  243.08   22.60
   7  -5   9  301.57   21.20
   7   5  -9  253.77   21.00
   7  -5  -9  225.78   21.20
   1   7  -9  624.04   39.20
   1   7  -9  561.14   38.90
   1  -7   9  585.94   39.60
  -1   7   9  625.84   38.50
   1  -7  -9  512.15   39.20
  -1   7  -9  553.14   39.20
  -1  -7   9  568.84   39.00
  -1   7  -9  552.74   39.30
   1  -7  -9  536.55   38.50
  -1  -7   9  599.24   39.30
   3   7  -9  523.95   34.80
   3  -7   9  476.05   35.90
  -3   7   9  505.45   36.50
  -3   7   9  449.36   35.50
   3  -7   9  533.05   36.80
   3   7  -9  489.45   34.80
  -3   7  -9  566.04   36.20
   3  -7  -9  411.96   35.20
  -3  -7   9  517.05   35.30
  -3   7  -9  573.04   36.60
   5   7  -9  339.17   25.60
  -5   7   9  293.17   27.00
  -5  -7  -9  324.37   25.70
  -5  -7  -9  322.57   24.80
   5  -7   9  395.96   28.30
   5   7  -9  346.77   25.80
  -5   7   9  325.17   26.70
  -5  -7   9  365.26   26.70
  -5   7  -9  371.86   27.70
  -5  -7   9  392.46   27.10
   5   7   9  364.76   24.50
   5   7   9  406.06   25.90
   7  -7  -9  234.78   22.70
   1  -9   9  252.77   18.20
  -1   9   9  234.48   19.70
   1   9  -9  236.98   17.10
  -1   9   9  243.98   16.30
   1   9  -9  250.27   17.60
   1  -9   9  228.58   18.00
  -1   9  -9  228.78   17.70
  -1  -9   9  214.28   19.30
  -1   9  -9  220.88   17.50
   1  -9  -9  212.18   16.40
  -1  -9   9  237.18   17.80
   3  -9   9  206.48   18.40
   3   9  -9  215.98   17.10
   3  -9   9  233.18   19.40
   3   9  -9  235.38   17.10
  -3   9   9  187.38   18.30
  -3   9   9  249.58   18.40
  -3   9  -9  237.48   18.40
  -3  -9   9  221.78   17.70
  -3   9  -9  236.78   18.70
  -3  -9   9  217.48   17.70
   3  -9  -9  257.37   19.70
   5  -9   9  120.99   14.30
   5   9  -9  118.09   11.70
  -5  -9  -9  115.19   10.90
  -5   9  -9  158.38   14.80
   5  -9  -9  139.99   13.40
  -5   9  -9  134.29   12.90
  -5  -9   9  111.29   13.40
   1  11  -9  407.66   29.10
   1 -11   9  382.76   34.70
  -1  11   9  417.56   28.10
   1  11  -9  413.76   29.70
  -1 -11   9  399.66   29.60
   1 -11  -9  397.36   28.30
  -1  11  -9  415.06   29.90
  -1 -11   9  481.55   32.10
  -1  11  -9  406.56   29.60
  -3  11   9  452.65   28.90
  -3  11   9  321.37   28.70
   3 -11   9  371.26   29.90
   3 -11   9  417.36   30.90
   3  11  -9  411.76   28.60
  -3  11  -9  406.16   29.80
  -3 -11   9  417.26   29.30
  -3  11  -9  340.87   33.30
  -3 -11   9  400.26   29.50
   3 -11  -9  379.56   29.20
  -5 -11   9  239.58   23.40
  -1  13   9  218.78   15.30
   1 -13   9  212.68   19.00
   1  13  -9  208.78   17.30
   0   0  10    0.90    0.90
   0   0 -10    0.10    0.90
   0   0  10    0.80    1.00
  -2   0  10 3365.66  211.48
  -2   0  10 3210.38  211.58
  -2   0 -10 3059.99  211.48
  -2   0 -10 3066.39  211.68
   2   0  10 3215.18  211.78
   2   0 -10 3384.96  211.48
   2   0 -10 3135.49  211.38
   2   0  10 3244.88  211.48
  -4   0 -10    4.90    3.30
   4   0 -10    1.60    2.40
   4   0 -10    1.80    2.20
   4   0  10    6.20    3.00
  -4   0  10    2.00    2.70
  -4   0 -10    3.10    4.20
   4   0  10    6.10    4.20
  -6   0  10 1439.26  108.59
  -6   0 -10 1705.73  108.29
   6   0  10 1575.04  107.79
  -6   0 -10 1852.51  108.79
   6   0 -10 1494.85  108.29
   6   0 -10 1578.74  108.69
   0  -2  10  236.78   16.00
   0   2  10  260.67   15.70
   0  -2 -10  233.48   15.40
   0   2  10  194.28   15.30
   0  -2 -10  203.48   15.80
   0  -2  10  226.18   15.90
   0   2 -10  218.58   15.90
   0   2 -10  228.68   15.90
  -2  -2 -10   -2.80    2.80
  -2   2  10   -2.50    1.70
  -2   2  10    3.20    2.90
   2   2 -10   -1.80    1.60
   2   2 -10    0.50    1.80
   2   2  10   -2.20    1.20
   2   2  10    0.10    3.10
  -2  -2  10   -2.30    1.70
   2  -2 -10   -1.90    1.80
   2  -2 -10   -0.30    2.10
  -2   2 -10    0.00    2.40
  -2   2 -10    0.30    2.10
  -2  -2  10   -2.00    1.50
  -4   2  10  134.39   13.40
   4   2 -10  172.38   12.40
  -4  -2 -10  153.98   12.60
   4  -2  10  152.28   14.20
  -4  -2 -10  163.98   13.40
   4   2 -10  144.79   12.10
   4  -2  10  159.58   13.80
  -4   2  10  137.09   12.70
  -4  -2  10  139.99   12.40
   4  -2 -10  140.99   13.20
   4   2  10  159.38   13.50
   4  -2 -10  139.69   13.20
   4   2  10  149.19   12.70
  -6  -2 -10   -1.10    3.50
   6  -2  10    1.50    3.60
  -6   2  10   -3.50    3.70
   6  -2  10    4.70    5.00
   6   2 -10    2.90    3.90
   6   2 -10    2.80    4.00
  -6  -2 -10    0.40    3.70
  -6   2  10   -4.30    3.70
  -6  -2  10    2.20    3.40
   6   2  10    5.80    4.20
   6  -2 -10    8.30    5.60
  -6  -2  10   10.60    4.80
  -6   2 -10    5.30    4.20
  -6   2 -10    0.90    4.80
   6  -2 -10    0.80    8.40
   6   2  10    4.20    3.90
   0   4 -10   -1.90    1.40
   0   4 -10   -1.40    1.30
  -2   4  10  128.79   10.60
   2  -4  10  127.99   11.00
  -2   4  10  109.09   11.40
   2   4 -10  134.99   10.30
   2  -4  10  128.89   11.20
   2   4 -10  141.69   10.30
  -2   4 -10  124.19   10.80
  -2   4 -10  135.19   11.30
  -2  -4  10  135.39   10.60
   2  -4 -10  129.89   10.80
   2  -4 -10  136.69   12.40
  -2  -4  10  138.89   10.50
  -4   4  10    0.00    3.10
   4   4 -10    1.90    2.70
   4   4 -10    0.50    2.40
  -4  -4 -10    1.20    2.90
  -4   4  10    1.80    3.80
   4  -4  10   -1.50    4.00
  -4  -4 -10    1.70    2.40
   4  -4  10    0.00    3.00
   4   4  10    0.50    1.70
  -4   4 -10    5.30    4.10
  -4   4 -10    2.60    3.40
   4  -4 -10   -3.40    4.10
  -4  -4  10    1.40    2.50
   4   4  10    2.90    3.50
  -4  -4  10    1.10    2.20
   4  -4 -10    0.90    3.40
   6  -4  10   62.89    8.60
  -6   4  10   69.19   10.10
  -6  -4 -10   58.69    7.70
  -6  -4 -10   63.19    8.10
   6  -4  10   75.69   11.00
   6   4 -10   42.40    7.50
   6   4 -10   53.99    7.70
  -6   4  10   50.69    8.50
  -6  -4  10   50.69    9.20
  -6   4 -10   57.69    7.90
   6   4  10   60.89    6.90
   6   4  10   75.49    8.30
   6  -4 -10   40.70    7.30
   6  -4 -10   40.80    7.30
  -6  -4  10   41.50    7.40
   0  -6  10 2656.83  169.58
   0   6 -10 2490.65  169.38
   0  -6  10 2517.95  169.48
   0   6 -10 2599.14  169.58
  -2   6  10   -2.00    2.70
   2  -6  10    0.50    2.70
   2   6 -10    0.70    1.60
   2   6 -10    1.70    1.90
   2  -6  10   -1.10    2.40
  -2   6  10    1.80    2.70
  -2  -6  10   -1.00    2.00
   2  -6 -10    4.00    3.10
  -2  -6  10    1.70    2.20
   2  -6 -10   -0.90    3.80
  -2   6 -10    1.90    2.60
  -2   6 -10    1.20    2.40
  -4   6  10 1907.61  130.99
   4  -6  10 1994.40  131.69
   4   6 -10 1941.11  129.59
  -4  -6 -10 2191.18  129.49
  -4  -6 -10 1826.52  128.39
   4  -6  10 1949.90  130.89
   4   6 -10 1877.41  129.19
  -4   6  10 1773.52  130.39
  -4  -6  10 2183.68  130.49
   4   6  10 1906.71  128.19
   4  -6 -10 1739.93  129.89
  -4   6 -10 1969.40  131.19
  -4  -6  10 2038.70  130.09
   6   6 -10    0.60    4.10
  -6  -6 -10    3.10    6.50
   6  -6  10   -4.30    4.90
  -6   6  10   -4.80    5.70
   6   6  10    5.30    4.70
  -6   6 -10   -0.10    4.10
  -6  -6  10    3.20    5.90
  -6  -6  10    4.90    4.10
  -6   6 -10   10.00    4.90
   6  -6 -10    0.50    5.30
   0  -8  10    2.80    2.30
   0  -8  10   -2.20    2.40
   0   8 -10    2.40    2.30
   0   8 -10    1.10    2.00
   2  -8  10  145.09   12.60
  -2   8  10  139.19   12.60
   2   8 -10  146.99   12.70
   2   8 -10  141.69   11.30
  -2  -8  10  132.79   12.30
  -2  -8  10  151.28   12.00
  -2   8 -10  130.19   11.90
   2  -8 -10  137.99   12.00
  -2   8 -10  160.98   12.80
   4   8 -10    4.90    2.70
   4   8 -10    3.70    2.80
  -4   8  10    7.30    4.90
   4  -8  10    6.70    4.20
  -4   8  10    6.00    3.80
   4  -8  10    4.00    5.50
   4  -8 -10    7.60    4.00
  -4  -8  10    2.00    3.20
  -4   8 -10    2.40    4.60
  -4  -8  10    2.40    4.10
  -4   8 -10    3.70    4.90
   4  -8 -10   -0.40    3.10
  -6  -8 -10   58.49    8.40
  -6   8  10   54.89   11.30
   6   8 -10   57.29    9.10
   6  -8 -10   80.69   11.00
  -6  -8  10   77.69   11.40
   0  10 -10   46.10    6.30
   0 -10  10   65.39    7.90
   0 -10  10   45.90    6.70
   0  10 -10   49.90    6.10
   2 -10  10    6.60    3.80
  -2  10  10   -6.60    3.60
  -2  10  10   -2.00    2.00
   2  10 -10    0.90    2.70
   2  10 -10    3.20    2.70
   2 -10  10    2.60    4.00
  -2  10 -10    9.90    3.90
   2 -10 -10    0.70    2.70
  -2  10 -10    9.90    3.80
  -2 -10  10    1.80    3.10
  -2 -10  10   -0.60    3.10
   2 -10 -10    1.80    3.00
  -4  10  10   24.20    5.70
   4  10 -10   22.60    4.20
  -4  10  10   23.40    6.00
   4 -10  10   38.70    7.60
   4 -10  10   24.60    7.10
  -4  10 -10   41.80    7.30
   4 -10 -10   29.10    6.20
   4 -10 -10   22.90    5.60
  -4  10 -10   25.50    5.30
  -4 -10  10   35.60    7.00
   0  12 -10    3.50    2.70
   0  12 -10   -1.50    3.60
   0 -12  10    0.50    3.40
  -2  12  10 1075.89   72.29
   2  12 -10 1095.59   73.59
   2 -12  10 1093.09   74.99
  -2  12 -10 1082.69   74.09
  -2 -12  10 1062.09   73.89
   4  12 -10   13.90    8.30
  -4 -12  10   15.30    6.70
   0 -14  10   97.19   12.80
   0  14 -10   72.09   10.60
   1   1 -11  156.08   11.10
  -1  -1 -11  142.19   10.90
  -1   1  11  157.28   11.30
  -1  -1 -11  149.49   10.70
  -1   1  11  147.29   10.80
   1   1 -11  155.08   11.20
   1  -1  11  147.69   11.10
   1  -1  11  148.49   11.30
   1  -1 -11  164.78   11.00
  -1  -1  11  159.28   11.30
  -1   1 -11  151.28   11.20
   1   1  11  179.78   11.20
  -1  -1  11  155.58   11.10
   1   1  11  155.38   10.70
  -1   1 -11  143.69   11.10
   1  -1 -11  157.08   11.20
   3   1 -11  126.89   10.60
  -3   1  11  130.49   11.00
  -3  -1 -11  108.19   11.20
  -3   1  11  146.19   11.90
   3  -1  11  149.19   11.90
  -3  -1 -11  141.39   11.70
   3   1 -11  135.19   10.70
   3  -1  11  131.89   12.00
   3   1  11  137.49   11.20
   3  -1 -11  132.09   10.80
  -3   1 -11  132.79   12.20
   3  -1 -11  130.39   11.10
   3   1  11  118.09   11.10
  -3  -1  11  141.49   11.10
  -3   1 -11  142.09   11.90
   5   1 -11   75.99    8.10
   5   1 -11   60.59    7.90
   5  -1  11   74.49    8.30
  -5  -1 -11   84.39    9.60
  -5  -1 -11   85.59    9.00
  -5   1  11   65.99    9.50
  -5   1  11   56.29    9.80
  -5  -1  11   61.49    8.10
  -5   1 -11   77.29    9.90
   5   1  11   88.49   10.00
  -5   1 -11   72.89    8.30
   5  -1 -11   73.69    8.60
   5  -1 -11   58.09    9.40
  -5  -1  11   62.69    8.60
   5   1  11  101.19   11.00
  -7  -1 -11   72.39   10.20
   7  -1  11   64.99    8.30
  -7   1  11   46.30    8.90
   7   1  11   76.09   13.50
   7  -1 -11   70.09   11.20
  -7  -1  11   56.19   10.10
  -7   1 -11   64.69   10.10
   1  -3  11 3182.98  221.38
   1   3 -11 3208.18  221.18
   1  -3  11 3481.15  221.48
   1   3 -11 3254.17  221.08
  -1   3  11 3369.36  220.78
  -1   3  11 3645.44  221.68
  -1   3 -11 3285.67  221.38
   1  -3 -11 3634.14  221.58
  -1  -3  11 3275.47  221.18
   1  -3 -11 3397.26  220.78
  -1  -3  11 3211.58  221.28
  -1   3 -11 3392.76  221.38
   3  -3  11 3024.10  192.28
  -3   3  11 2908.31  192.28
  -3  -3 -11 2886.21  190.68
   3  -3  11 2904.61  191.98
   3   3 -11 3007.30  191.08
  -3   3  11 2671.63  191.28
   3   3 -11 2948.10  191.08
  -3   3 -11 2987.50  191.98
   3  -3 -11 3027.30  192.18
   3  -3 -11 2897.91  191.58
  -3  -3  11 3079.09  191.48
   3   3  11 2816.82  190.68
  -3   3 -11 2770.32  191.98
  -3  -3  11 2976.40  191.48
   3   3  11 2500.85  190.98
  -5  -3 -11 2487.05  140.19
   5   3 -11 2022.00  139.29
   5  -3  11 2243.98  140.29
  -5   3  11 1786.92  139.99
  -5  -3 -11 2092.19  139.19
  -5   3  11 1921.71  140.29
   5   3 -11 2061.89  139.59
  -5  -3  11 1987.20  139.99
   5  -3 -11 2153.28  140.79
   5   3  11 2142.39  138.99
  -5   3 -11 1985.60  139.69
  -5   3 -11 2316.67  141.09
   5  -3 -11 2098.29  140.69
  -5  -3  11 1997.00  139.89
  -7   3  11 1074.29   74.99
   7  -3 -11 1073.89   74.29
  -1   5  11  100.59    7.20
   1  -5  11  106.29    8.50
   1  -5  11   92.79    8.40
   1   5 -11   91.89    7.70
   1   5 -11   95.79    7.90
  -1   5  11   86.49    8.10
   1  -5 -11  105.39    7.50
  -1  -5  11   90.99    7.80
  -1   5 -11   95.49    8.10
  -1  -5  11   83.19    7.80
  -1   5 -11   89.59    8.20
   3  -5  11   63.49    8.30
  -3   5  11   64.99    7.30
   3   5 -11   63.89    6.30
   3  -5  11   54.19    7.80
   3  -5 -11   63.09    8.90
   3  -5 -11   51.39    7.90
  -3   5 -11   59.09    7.40
  -3  -5  11   65.49    6.90
  -3   5 -11   60.39    8.10
  -5   5  11   77.49   10.10
   5   5 -11   72.89    8.00
  -5   5  11   63.09    9.70
  -5  -5 -11   68.99    7.50
   5  -5  11  102.29   12.10
  -5  -5 -11   79.99    8.80
   5  -5  11   83.29   10.60
   5   5 -11   61.19    8.00
   5  -5 -11   66.09    9.80
  -5   5 -11   74.89    8.80
  -5  -5  11   79.29    9.30
  -5   5 -11   76.99   10.30
  -5  -5  11   77.89    9.50
   5   5  11   73.49    9.10
   5   5  11   64.69    6.50
  -7   5  11    7.40    7.70
   7  -5  11   10.90    5.40
  -7   5 -11   23.00    6.60
   7  -5 -11   37.30    7.50
   1   7 -11  115.19    9.30
  -1   7  11  119.69    8.40
   1  -7  11  133.39   10.40
  -1  -7  11  113.59    9.40
   1  -7 -11  123.09    9.60
   1  -7 -11   98.19    8.50
  -1   7 -11   99.59    9.30
  -1   7 -11  101.69    9.60
  -1  -7  11  108.09    9.40
  -3   7  11   83.99    9.10
   3   7 -11   93.09    8.20
   3  -7  11   86.89   10.40
  -3   7  11   90.29   10.00
   3   7 -11   91.19    8.30
   3  -7  11   89.69    9.70
  -3  -7  11   98.19    9.00
   3  -7 -11   70.59    8.70
  -3   7 -11   96.29    9.50
  -3   7 -11   88.99   10.00
   3  -7 -11   79.49    9.80
  -5  -7 -11   79.69    8.50
   5  -7  11   72.29   12.60
   5   7 -11   65.09    7.90
  -5   7  11   70.39    9.80
   5   7 -11   70.69    8.30
  -5   7  11   62.09   10.80
  -5  -7 -11   63.49    6.90
  -5   7 -11   75.49   11.00
  -5   7 -11   83.79    9.40
  -5  -7  11   68.89   10.10
   5  -7 -11   63.69    9.10
  -5  -7  11   82.69    9.90
   1   9 -11 1971.10  126.49
   1  -9  11 1959.10  126.99
   1   9 -11 1871.51  126.09
  -1   9  11 1919.41  124.89
  -1   9  11 1929.21  125.59
  -1   9 -11 1779.92  126.39
   1  -9 -11 1865.21  125.09
  -1  -9  11 1881.41  126.49
  -1   9 -11 1901.41  126.59
   3   9 -11 1662.23  111.99
   3  -9  11 1561.74  112.89
   3   9 -11 1727.43  111.89
  -3   9  11 1625.24  112.89
   3  -9  11 1748.13  113.89
  -3  -9  11 1677.33  112.39
  -3   9 -11 1814.82  113.49
  -3   9 -11 1652.03  112.79
   3  -9 -11 1709.33  112.99
  -3  -9  11 1576.44  112.39
   5   9 -11 1214.48   84.39
   5  -9  11 1322.77   86.99
   5  -9 -11 1108.29   86.39
  -5  -9  11 1328.37   85.49
   1 -11  11   37.10    7.00
   1 -11  11   33.60    6.20
   1  11 -11   26.30    4.40
   1  11 -11   31.80    5.50
  -1  11 -11   22.60    4.80
  -1 -11  11   33.20    5.90
  -1 -11  11   26.90    5.50
   1 -11 -11   25.50    3.90
  -1  11 -11   21.50    4.20
   1 -11 -11   15.40    4.20
   3  11 -11   37.40    6.70
   3 -11  11   26.20    6.20
  -3  11  11   40.80    6.30
   3 -11  11   17.80    6.90
  -3  11 -11   44.50    8.00
   3 -11 -11   24.60    5.30
  -3 -11  11   40.60    7.40
   1  13 -11   58.99    8.20
   1 -13  11   41.80    8.20
  -1  13 -11   69.79    9.40
  -1 -13  11   55.09    9.80
   0   0 -12 5430.46  382.36
   0   0 -12 6003.50  385.66
   0   0  12 5257.47  383.66
   0   0  12 5255.37  379.56
   2   0  12    0.40    2.90
  -2   0  12   15.80    3.20
  -2   0 -12    7.10    2.60
   4   0  12 4281.57  281.47
   4   0 -12 4146.69  281.57
   4   0  12 4496.15  282.37
  -4   0  12 4224.28  281.77
   4   0 -12 4185.88  281.47
   6   0 -12    0.00    4.20
  -6   0 -12   -4.10    4.10
   6   0  12    4.10    6.50
  -6   0 -12    0.80    3.50
  -6   0  12    5.20    4.20
   6   0 -12    3.20    4.00
   6   0  12    1.40    3.20
  -6   0  12    4.40    4.80
   0  -2 -12    1.60    1.00
   0   2 -12    0.40    1.20
   0  -2 -12    0.00    1.30
   0   2  12   -0.60    1.20
   0  -2  12    0.60    1.50
   0  -2  12    1.90    1.20
   0   2 -12   -0.30    1.40
   2   2 -12  100.29    7.90
   2  -2  12   91.39    8.50
  -2   2  12  110.59    9.30
  -2  -2 -12  112.99    9.40
  -2  -2 -12   83.19    7.50
   2  -2  12  101.09    8.80
   2   2 -12   96.59    8.10
   2  -2 -12   95.69    8.70
   2   2  12   98.59    7.20
  -2   2 -12   87.89    8.70
  -2   2 -12   95.09    8.50
  -2  -2  12  102.79    8.10
   2  -2 -12  103.99    8.00
  -2  -2  12   98.69    8.30
   4  -2  12    2.50    4.50
   4  -2  12   14.00    4.70
  -4   2  12    4.80    3.40
   4   2 -12    0.60    2.50
  -4   2  12    6.40    4.50
   4   2 -12    0.30    2.40
  -4  -2 -12    2.30    2.90
   4  -2 -12    6.50    3.10
   4   2  12    2.30    3.30
  -4   2 -12    3.20    3.10
  -4  -2  12    4.60    2.80
   4  -2 -12    0.20    3.50
  -4   2 -12   -1.00    3.60
  -4  -2  12    3.00    3.00
   4   2  12    1.00    3.10
   6   2 -12   61.89    8.40
  -6   2  12   60.99    9.90
  -6  -2 -12   71.39    9.30
   6  -2  12   57.69    7.90
  -6   2  12   51.49    8.80
   6   2 -12   55.79    8.40
   6  -2 -12   69.79   10.20
  -6  -2  12   52.69    8.50
  -6  -2  12   51.69    9.20
   6   2  12   70.59    8.50
   6  -2 -12   48.90    9.40
  -6   2 -12   67.89    8.10
   0   4 -12  123.29    9.80
   0  -4  12  131.59    9.80
   0  -4  12  122.99    9.90
   0   4 -12  130.39    9.80
  -2   4  12    1.10    2.00
  -2   4  12    3.00    3.10
   2  -4  12    4.10    2.70
   2   4 -12    0.70    1.40
   2   4 -12   -0.30    1.90
   2  -4  12    0.40    2.50
  -2   4 -12    1.50    2.70
   2  -4 -12    2.80    2.10
  -2  -4  12    1.90    1.80
  -2   4 -12   -0.30    2.50
  -2  -4  12   -0.70    2.00
   2  -4 -12   -0.70    3.70
  -4   4  12   97.89   11.00
  -4  -4 -12  120.79    9.30
  -4  -4 -12  126.09   10.80
   4   4 -12  119.49    9.80
   4  -4  12  110.59   11.80
   4  -4  12  102.19   11.50
   4   4 -12  100.99    9.50
  -4   4  12   94.49   10.40
   4  -4 -12  102.59   11.00
  -4   4 -12  115.99   11.80
   4   4  12  102.49    8.70
  -4   4 -12  130.49   11.80
   4  -4 -12  114.69   12.10
   4   4  12  109.79    9.70
  -4  -4  12  103.49   10.30
  -6  -4 -12    4.20    4.40
  -6   4  12   -4.00    5.80
   6  -4  12    3.90    8.00
  -6   4  12    6.50    5.20
  -6  -4 -12    7.80    4.50
   6   4 -12    3.00    3.70
   6   4 -12   -4.70    3.70
   6   4  12    0.10    2.90
   6  -4 -12    7.60    4.90
  -6   4 -12    6.50    3.70
  -6  -4  12    5.80    5.30
   6  -4 -12   -6.10    4.50
   6   4  12    4.50    5.20
  -6  -4  12    8.30    5.10
  -6   4 -12   -4.60    4.30
   0   6 -12    1.30    2.10
   0  -6  12    3.30    2.30
   0   6 -12   -0.70    2.10
   0  -6  12    6.70    2.30
   2   6 -12 4124.99  272.47
  -2   6  12 3994.70  271.67
   2  -6  12 4256.57  272.57
  -2   6  12 3774.52  272.17
   2  -6  12 4283.17  272.97
  -2   6 -12 4258.97  272.77
  -2   6 -12 3975.40  272.27
  -2  -6  12 4170.08  272.07
   2  -6 -12 4304.47  272.17
  -4   6  12    8.60    3.80
   4  -6  12   12.10    5.20
   4   6 -12   -0.20    2.60
  -4   6  12   -3.80    3.60
   4   6 -12    5.90    2.80
   4  -6  12    0.90    4.00
  -4  -6  12    4.20    3.60
  -4  -6  12    1.90    2.90
   4  -6 -12   13.10    4.70
  -4   6 -12    0.90    4.50
  -4   6 -12   -1.00    3.20
   6  -6  12 2617.64  159.28
   6   6 -12 2232.58  157.58
  -6   6  12 2301.17  159.18
  -6  -6 -12 2260.67  157.28
   6   6  12 2737.03  157.58
  -6  -6  12 2209.28  158.48
   6  -6 -12 2164.48  157.68
   0  -8  12   48.10    6.00
   0   8 -12   41.20    5.40
   0  -8  12   40.30    5.80
   0   8 -12   39.80    5.40
  -2   8  12    1.30    2.30
   2  -8  12    1.10    3.60
   2   8 -12    1.20    2.40
  -2   8  12    1.70    2.30
   2   8 -12   -1.60    2.00
   2  -8  12   -0.40    3.60
   2  -8 -12    0.90    3.00
  -2   8 -12    0.30    3.20
  -2  -8  12    3.00    2.90
  -2  -8  12    6.00    3.10
  -2   8 -12   -1.00    2.90
   2  -8 -12   -3.70    4.30
   4   8 -12   40.00    6.00
  -4   8  12   36.00    6.60
   4  -8  12   35.60    7.00
  -4   8  12   30.40    6.50
   4  -8  12   29.80    6.70
   4  -8 -12   30.70    7.90
  -4  -8  12   50.29    7.80
  -4   8 -12   42.80    7.80
  -4  -8  12   37.50    6.20
   4  -8 -12   30.30    5.70
  -4   8 -12   39.30    7.70
   0  10 -12    0.60    2.80
   0 -10  12    1.20    3.40
   0  10 -12    0.40    2.40
   0 -10  12   -4.20    3.10
   2  10 -12   90.29    8.60
   2 -10  12   80.59   10.70
   2 -10  12   85.29   11.50
   2  10 -12   78.99    8.20
  -2  10  12   80.69    7.20
   2 -10 -12   82.59    7.90
  -2 -10  12   78.89    8.90
  -2  10 -12   89.79    9.20
  -2 -10  12   88.19    9.40
  -2  10 -12  104.79   10.00
   2 -10 -12   67.99    9.00
   4  10 -12    6.50    3.80
  -4 -10  12   -6.70    5.30
   4 -10 -12   -4.10    4.10
   0 -12  12 1991.00  139.39
   0  12 -12 2170.88  139.39
   2  12 -12    2.20    3.90
  -2  12  12    4.40    2.50
   2 -12  12    5.10    6.00
  -2 -12  12    3.20    4.50
   2 -12 -12    2.60    4.90
  -2  12 -12    8.50    3.60
   1  -1  13  456.45   30.90
  -1  -1 -13  418.06   30.30
   1   1 -13  444.96   30.60
  -1  -1 -13  430.96   30.50
  -1   1  13  450.75   30.40
   1   1 -13  444.96   30.70
  -1   1  13  468.55   30.90
   1  -1  13  434.06   30.70
  -1  -1  13  437.46   30.60
  -1   1 -13  515.45   30.80
  -1  -1  13  451.25   30.90
  -1   1 -13  442.76   30.80
   1  -1 -13  472.45   30.80
   1   1  13  444.86   30.30
   1  -1 -13  455.45   30.50
   1   1  13  468.35   30.60
  -3   1  13  358.56   24.30
   3   1 -13  326.67   23.90
   3  -1  13  326.57   24.50
  -3   1  13  360.96   25.30
   3   1 -13  353.46   24.00
   3  -1  13  344.37   25.00
  -3  -1 -13  338.67   24.40
  -3  -1 -13  302.57   24.10
   3  -1 -13  351.66   24.40
   3   1  13  336.47   23.90
  -3   1 -13  325.27   24.70
  -3   1 -13  359.86   25.20
  -3  -1  13  365.26   24.40
   3  -1 -13  317.37   23.90
   3   1  13  298.57   24.00
   5   1 -13  252.37   20.90
   5  -1  13  269.37   20.80
   5  -1  13  316.97   23.00
  -5  -1 -13  322.07   21.50
  -5   1  13  266.67   22.10
  -5   1  13  247.18   21.40
  -5   1 -13  325.47   22.90
   5  -1 -13  266.87   21.50
   5  -1 -13  252.37   21.20
  -5  -1  13  255.37   21.60
  -5  -1  13  247.78   21.10
  -5   1 -13  277.97   21.00
   5   1  13  310.57   22.50
  -7   1  13  117.39   14.40
   7  -1 -13  160.28   18.30
  -1   3  13 4376.36  256.27
   1   3 -13 3870.31  255.67
   1  -3  13 3911.81  255.97
   1   3 -13 3940.41  255.77
   1  -3  13 3713.73  255.87
   1  -3 -13 4086.09  255.97
  -1   3 -13 3924.01  255.87
  -1   3 -13 3647.54  255.87
  -1  -3  13 3693.13  255.77
  -1  -3  13 3703.73  255.67
  -3  -3 -13 3087.89  226.88
   3  -3  13 3498.45  228.48
  -3   3  13 3163.68  227.58
   3   3 -13 3479.25  227.58
   3  -3  13 3494.95  228.58
  -3  -3 -13 3473.75  227.08
   3   3 -13 3296.37  227.78
  -3  -3  13 3834.72  228.18
   3  -3 -13 3220.48  227.98
   3  -3 -13 3551.94  228.58
  -3   3 -13 3660.33  228.68
  -3   3 -13 3448.65  228.58
  -3  -3  13 3632.54  228.08
  -5   3  13 2212.58  171.58
   5  -3  13 2957.40  172.48
  -5   3  13 2246.18  172.08
   5   3 -13 2525.85  171.28
   5  -3  13 2831.12  173.48
  -5  -3 -13 2651.33  170.98
   5   3 -13 2458.75  171.38
  -5   3 -13 2407.66  171.48
  -5   3 -13 2881.41  173.18
   5   3  13 2939.51  172.08
  -5  -3  13 2452.05  171.88
   5  -3 -13 2364.06  172.08
   5  -3 -13 2523.45  174.18
  -5  -3  13 2489.75  171.98
   5   3  13 2740.63  170.88
  -7   3  13 1364.86   91.89
   7  -3 -13 1297.27   91.09
   1   5 -13  301.07   20.50
   1  -5  13  301.07   20.90
  -1   5  13  314.47   20.70
   1  -5  13  277.57   20.80
   1   5 -13  276.87   20.30
   1  -5 -13  310.57   19.60
  -1  -5  13  280.97   20.40
  -1   5 -13  266.67   20.60
  -1   5 -13  273.97   20.50
  -1  -5  13  259.67   20.30
   3   5 -13  256.67   18.90
   3  -5  13  256.77   20.40
   3  -5  13  246.38   20.00
   3   5 -13  269.27   19.10
  -3   5  13  254.97   20.50
  -3   5  13  245.38   19.10
  -3  -5  13  272.87   19.60
   3  -5 -13  255.87   19.70
  -3   5 -13  259.47   20.50
  -3   5 -13  274.77   19.90
   3  -5 -13  226.08   20.00
  -3  -5  13  283.57   19.70
  -5  -5 -13  195.78   18.60
   5   5 -13  161.68   14.10
   5   5 -13  148.69   14.00
  -5  -5 -13  165.98   13.10
   5  -5  13  191.08   17.20
  -5   5  13  146.89   15.30
   5  -5  13  202.88   16.80
  -5   5  13  166.38   16.00
  -5  -5  13  171.98   15.50
  -5   5 -13  191.18   16.80
   5   5  13  169.88   13.50
  -5  -5  13  170.48   15.60
  -5   5 -13  172.78   14.90
   5  -5 -13  153.48   15.40
   5  -5 -13  153.08   15.60
  -7   5 -13  180.08   20.60
   1  -7  13  243.98   23.80
   1  -7  13  293.37   21.30
   1   7 -13  288.07   20.50
   1   7 -13  305.27   20.70
  -1   7 -13  290.87   21.40
  -1  -7  13  272.37   20.60
  -1   7 -13  285.57   20.80
  -1  -7  13  282.97   20.70
   3   7 -13  289.67   20.70
  -3   7  13  279.87   21.20
   3  -7  13  268.07   21.70
  -3   7  13  239.98   20.90
   3   7 -13  279.17   20.60
   3  -7  13  285.77   22.70
  -3   7 -13  312.97   22.60
  -3  -7  13  261.27   21.00
   3  -7 -13  285.77   22.20
  -3  -7  13  295.77   21.40
  -3   7 -13  297.87   21.70
  -5   7  13  173.68   17.00
   5   7 -13  172.48   15.00
   5  -7  13  191.88   16.80
  -5   7  13  177.18   16.60
   5   7 -13  173.18   15.10
  -5  -7  13  185.28   16.60
  -5   7 -13  198.58   17.80
   5  -7 -13  156.48   15.80
  -5   7 -13  201.98   16.50
  -5  -7  13  170.48   16.70
   1   9 -13 2374.16  151.08
   1  -9  13 2401.76  151.78
   1   9 -13 2201.28  150.58
  -1   9 -13 2218.58  151.08
  -1  -9  13 2317.57  151.08
  -1  -9  13 2187.18  150.88
  -1   9 -13 2195.18  150.98
   3   9 -13 2072.69  138.09
   3  -9  13 2005.80  139.19
   3  -9  13 2192.38  140.29
   3   9 -13 1980.10  138.19
  -3   9  13 2111.09  138.79
  -3   9 -13 2218.18  139.69
  -3   9 -13 2066.69  138.99
  -3  -9  13 2000.90  138.49
   3  -9 -13 1988.20  138.59
  -3  -9  13 2102.19  138.89
   5   9 -13 1833.22  124.49
   1 -11  13  110.09   12.20
   1  11 -13  111.89   11.00
   1 -11  13  127.79   12.70
   1  11 -13  109.69   10.50
  -1 -11  13  117.49   11.90
  -1 -11  13  102.29   11.00
  -1  11 -13   98.29   10.80
  -1  11 -13  127.49   11.30
   3  11 -13   95.89   10.40
  -3  11  13  101.69    9.60
  -3 -11  13  104.79   11.90
   0   0  14    1.20    1.40
   0   0 -14    0.70    1.40
   0   0  14    3.80    1.40
   0   0 -14    1.80    1.40
   2   0  14 5280.07  336.67
   2   0 -14 5250.38  336.17
  -2   0  14 5084.09  336.27
  -2   0 -14 4956.20  336.37
  -2   0  14 5097.99  336.57
   2   0 -14 5192.08  336.37
   2   0  14 5161.18  336.07
  -2   0 -14 4892.31  336.17
   4   0  14   -2.10    2.80
   4   0 -14    1.40    2.20
   4   0  14    6.40    3.10
  -4   0 -14    1.20    3.40
   4   0 -14    0.60    3.00
  -4   0  14    5.90    3.60
  -4   0 -14    3.50    2.90
  -4   0  14    2.40    2.70
  -6   0 -14 2957.40  181.98
   6   0 -14 2679.23  182.68
   6   0 -14 2707.83  182.48
  -6   0  14 2447.66  182.78
   6   0  14 3074.69  181.98
  -6   0  14 2542.15  182.48
   0  -2 -14  184.48   12.40
   0  -2 -14  179.08   12.10
   0  -2  14  163.98   12.50
   0   2 -14  167.08   12.60
   0   2  14  185.98   12.40
   0  -2  14  159.78   12.60
  -2  -2 -14    0.30    1.30
   2  -2  14    3.80    3.00
  -2   2  14   11.30    3.50
  -2   2  14    6.80    2.20
   2   2 -14    1.10    1.70
   2  -2  14    2.50    2.20
  -2  -2 -14    0.90    2.80
   2   2 -14    3.10    2.20
  -2   2 -14    2.00    2.70
  -2  -2  14    1.30    2.30
  -2  -2  14    2.20    2.20
   2   2  14    0.30    1.20
   2  -2 -14    1.80    2.60
   2  -2 -14    2.10    1.80
   2   2  14    1.00    1.80
  -2   2 -14   -0.30    2.40
   4  -2  14  148.09   12.90
  -4   2  14  127.69   12.50
  -4  -2 -14  110.09   11.40
   4  -2  14  122.59   12.10
  -4   2  14  121.59   11.10
  -4  -2 -14  122.29   15.30
   4  -2 -14  118.09   11.20
  -4  -2  14  118.69   11.60
  -4   2 -14  117.19   12.50
   4  -2 -14  119.29   11.70
   4   2  14  122.69   11.80
  -4  -2  14  142.29   11.80
  -4   2 -14  144.59   12.10
  -6  -2 -14   -4.10    3.90
   6  -2  14    1.90    4.10
   6   2 -14    7.10    3.90
   6  -2  14   -1.70    6.90
   6   2 -14    7.10    3.50
  -6   2  14    3.60    4.30
   6  -2 -14   -4.40    5.00
   6   2  14    0.80    5.10
  -6  -2  14    0.50    4.30
   6  -2 -14    4.00    5.40
  -6  -2  14   -0.50    5.00
   6   2  14    0.60    4.30
  -6   2 -14    1.70    6.30
  -6   2 -14    4.90    4.10
   0  -4  14    1.20    1.60
   0  -4  14   -0.30    1.80
   0   4 -14    0.00    1.40
   0   4 -14    0.60    2.10
   2   4 -14  175.38   13.60
   2  -4  14  175.58   14.50
  -2   4  14  181.88   13.30
   2   4 -14  166.98   14.60
  -2   4  14  177.28   14.80
   2  -4  14  184.08   14.40
  -2  -4  14  188.68   13.90
  -2   4 -14  167.58   14.50
  -2   4 -14  182.88   14.40
   2  -4 -14  193.68   13.50
  -2  -4  14  179.78   13.90
   2  -4 -14  194.18   15.40
  -4  -4 -14    1.30    2.90
   4  -4  14   -6.40    4.00
   4   4 -14    2.80    2.50
   4  -4  14   -2.30    3.40
  -4   4  14    1.50    2.70
   4   4 -14    0.80    2.50
  -4   4  14    8.10    4.30
  -4  -4 -14    6.50    2.60
  -4  -4  14    3.20    3.40
  -4   4 -14    4.30    4.00
   4  -4 -14    7.40    3.60
  -4   4 -14    2.60    4.20
   4  -4 -14   13.30    5.20
  -6  -4 -14   96.79   10.30
  -6   4  14   87.79   11.80
   6  -4  14  126.09   11.90
   6   4 -14  101.39   11.20
   6   4 -14   95.09   11.20
   6  -4 -14   84.59   12.60
  -6   4 -14  124.39   13.20
   6   4  14  103.89   11.40
  -6  -4  14  107.99   12.40
   0  -6  14 4312.57  270.57
   0   6 -14 3999.40  270.47
   0  -6  14 4000.30  270.57
  -2   6  14    4.20    3.20
   2   6 -14    5.70    2.40
   2  -6  14   16.80    4.50
   2  -6  14    3.90    3.40
  -2  -6  14    4.20    2.90
  -2   6 -14    1.30    2.70
  -2  -6  14    9.60    2.40
   2  -6 -14    5.00    2.30
   2  -6 -14    3.60    2.70
  -2   6 -14    5.00    3.50
   4   6 -14 3486.15  229.18
   4  -6  14 3491.75  230.78
   4   6 -14 3381.26  228.78
   4  -6  14 3397.56  230.18
  -4   6  14 3235.58  229.88
  -4   6  14 3232.68  229.48
  -4  -6  14 3490.95  229.58
   4  -6 -14 3496.65  230.38
  -4   6 -14 3618.94  230.78
   4  -6 -14 3021.40  229.18
  -4   6 -14 3777.12  230.78
  -4  -6  14 3909.71  230.28
   6  -6  14    8.30    6.20
  -6  -6 -14   -4.90    6.80
   6  -6 -14   14.90    5.90
  -6   6 -14   20.90    7.30
   0  -8  14    2.60    2.90
   0   8 -14    1.90    2.60
   0   8 -14    2.70    2.50
   0  -8  14   -0.70    2.60
  -2   8  14   64.79    6.50
   2  -8  14   65.39    8.50
   2   8 -14   69.49    7.30
   2  -8  14   71.29    9.30
   2   8 -14   74.39    7.40
  -2  -8  14   74.09    7.90
  -2  -8  14   70.39    7.80
  -2   8 -14   67.79    7.80
   2  -8 -14   76.89    7.80
   2  -8 -14   61.49    7.60
  -2   8 -14   68.69    8.80
   4   8 -14   -1.60    3.30
   4  -8  14    2.20    4.10
   4   8 -14    2.60    3.20
  -4   8  14   -4.40    4.70
   4  -8  14    3.20    5.60
  -4   8  14   -2.90    4.00
   4  -8 -14    4.30    4.00
  -4  -8  14    5.70    3.90
  -4   8 -14   -2.00    5.20
  -4  -8  14   -0.50    4.20
   4  -8 -14    1.70    3.80
  -4   8 -14    4.60    4.70
   0 -10  14  126.79   17.00
   0  10 -14  116.39   10.90
   0  10 -14  129.99   11.30
   0 -10  14  120.29   11.80
   2 -10  14   -2.80    4.30
  -2  10  14    0.60    2.80
   2  10 -14    3.10    4.50
  -2  10  14    1.20    1.90
   2  10 -14    0.80    2.90
   2 -10  14   -4.40    3.70
  -2  10 -14    1.60    4.00
  -2 -10  14    3.10    3.50
  -2 -10  14    1.00    3.80
  -2  10 -14    8.80    4.10
   2 -10 -14    0.10    4.10
   2 -10 -14    0.40    2.60
   0  12 -14    5.90    4.60
   0 -12  14   -1.60    8.00
   2  12 -14 2410.06  164.18
   1   1 -15   74.69    6.10
  -1  -1 -15   65.59    5.70
   1  -1  15   71.19    6.30
  -1   1  15   66.49    5.80
   1   1 -15   68.79    6.40
   1  -1  15   63.29    6.30
  -1   1  15   72.89    6.40
   1  -1 -15   64.89    6.30
  -1  -1  15   72.59    6.10
  -1   1 -15   84.59    6.60
  -1  -1  15   65.99    6.40
   1   1  15   78.29    6.30
  -1   1 -15   74.19    6.40
   1   1  15   68.59    5.70
   3  -1  15   37.50    5.70
  -3   1  15   44.30    7.00
  -3  -1 -15   42.70    5.50
   3   1 -15   40.90    5.60
   3  -1  15   43.10    7.00
   3   1 -15   44.30    5.20
  -3  -1 -15   43.50    6.30
   3   1  15   36.40    4.90
  -3   1 -15   39.00    8.80
  -3  -1  15   46.70    5.60
   3  -1 -15   36.60    6.00
  -3  -1  15   44.30    6.10
  -3   1 -15   38.80    6.50
   3  -1 -15   47.60    5.50
   3   1  15   40.80    6.10
   5  -1  15   52.59    8.10
  -5   1  15   37.10    6.90
   5  -1  15   41.20    6.80
  -5  -1 -15   50.09    7.20
   5   1 -15   41.70    7.50
   5   1 -15   51.29    7.40
  -5   1  15   30.80    6.30
  -5  -1  15   33.60    5.90
  -5   1 -15   53.09    8.90
   5   1  15   52.69    8.40
  -5  -1  15   45.40    8.30
   5  -1 -15   45.40    7.90
  -5   1 -15   49.70    7.00
   5  -1 -15   54.29    8.40
   5   1  15   43.60    7.80
   1  -3  15 1298.37   89.89
   1  -3  15 1369.46   90.09
  -1   3  15 1328.77   89.09
   1   3 -15 1376.96   89.79
   1   3 -15 1351.96   89.79
  -1   3  15 1552.64   90.39
  -1   3 -15 1345.67   89.89
   1  -3 -15 1321.87   89.19
   1  -3 -15 1368.56   89.89
  -1  -3  15 1319.07   89.79
  -1  -3  15 1278.57   89.89
  -1   3 -15 1289.17   89.89
   3   3 -15 1161.78   77.39
  -3   3  15 1202.58   78.69
   3   3 -15 1161.18   77.39
  -3   3  15 1130.89   77.29
  -3  -3 -15 1088.79   76.39
   3  -3  15 1126.19   78.19
   3  -3  15 1165.08   78.29
  -3  -3 -15 1159.28   76.59
   3  -3 -15 1138.69   78.19
  -3   3 -15 1214.98   78.09
  -3  -3  15 1234.68   77.79
  -3   3 -15 1096.79   78.29
  -3  -3  15 1132.09   77.69
   3  -3 -15 1110.79   77.29
   5  -3  15  868.91   58.99
  -5  -3 -15  875.31   56.89
  -5   3  15  761.52   58.39
   5   3 -15  789.32   57.49
  -5   3  15  741.93   57.59
   5   3 -15  841.22   57.39
   5  -3  15  960.90   58.59
  -5  -3  15  819.32   58.29
  -5   3 -15  785.82   57.39
   5   3  15  854.11   56.39
   5  -3 -15  752.72   57.89
   5   3  15  816.02   56.79
  -5   3 -15  964.20   59.79
  -5  -3  15  846.92   57.99
  -7   3  15  426.06   37.30
   1  -5  15   62.99    6.80
   1  -5  15   59.99    6.90
   1   5 -15   66.89    6.50
   1   5 -15   68.09    6.40
  -1   5 -15   60.39    6.90
  -1   5 -15   59.39    6.50
   1  -5 -15   68.39    5.10
  -1  -5  15   60.09    6.40
  -1  -5  15   56.79    6.30
   3   5 -15   61.49    7.10
   3   5 -15   59.19    6.60
  -3   5  15   70.19    7.00
   3  -5  15   51.19    7.90
   3  -5  15   57.39    8.60
  -3   5  15   54.69    8.40
  -3  -5  15   52.79    7.10
  -3   5 -15   67.69    8.00
  -3  -5  15   75.99    7.70
  -3   5 -15   71.99    9.10
   3  -5 -15   55.49    8.60
   3  -5 -15   57.69    7.10
  -5   5  15   27.40    5.70
   5   5 -15   32.90    5.90
   5   5 -15   35.60    6.20
  -5   5  15   37.80    7.40
  -5  -5 -15   28.80    5.10
   5  -5  15   44.20    8.60
   5  -5  15   54.29    9.20
   5  -5 -15   38.50    7.70
  -5  -5  15   36.80    7.00
  -5  -5  15   38.70    7.00
   5  -5 -15   37.50    8.40
  -5   5 -15   43.20    6.80
  -5   5 -15   36.70    8.30
   1  -7  15   21.50    4.50
   1   7 -15   17.40    3.40
   1   7 -15   24.90    4.30
   1  -7  15   29.70    5.40
  -1   7 -15   22.60    4.10
  -1  -7  15   27.90    4.80
  -1   7 -15   22.40    4.40
  -1  -7  15   26.10    4.60
  -3   7  15   35.80    5.70
   3   7 -15   28.50    5.30
  -3   7  15   39.90    5.60
   3   7 -15   30.20    5.00
   3  -7  15   22.60    6.40
   3  -7  15   39.40    7.10
   3  -7 -15   25.80    4.80
  -3  -7  15   26.50    4.80
   3  -7 -15   37.10    6.70
  -3  -7  15   22.50    5.10
  -3   7 -15   36.10    6.30
   5   7 -15    9.90    3.70
   5  -7  15    6.60    6.80
  -5   7 -15    6.10    6.30
   5  -7 -15    4.30    5.70
   1   9 -15  725.03   50.29
   1  -9  15  743.53   51.29
   1   9 -15  759.32   50.29
  -1   9 -15  734.43   50.69
  -1   9 -15  711.73   50.49
  -1  -9  15  751.92   50.69
  -1  -9  15  691.03   50.39
   3  -9  15  718.33   49.40
  -3   9  15  708.23   47.00
   3  -9  15  644.24   48.40
   3   9 -15  690.93   46.90
   3   9 -15  642.54   46.80
  -3   9 -15  674.23   47.50
  -3   9 -15  678.13   48.30
  -3  -9  15  627.44   47.10
   3  -9 -15  713.03   47.90
   3  -9 -15  597.24   46.80
  -3  -9  15  716.53   47.80
   1  11 -15   40.40    6.40
   1 -11  15   29.00    7.10
   1 -11  15   62.29   10.20
  -1  11 -15   43.70    7.80
  -1 -11  15   41.10    7.20
  -3  11  15   37.80    6.10
   3 -11 -15   27.20    7.30
   0   0 -16 2039.80  135.69
   0   0 -16 2047.80  135.59
   0   0  16 2125.39  135.79
   0   0  16 2011.70  135.59
   2   0 -16    7.60    2.60
  -2   0 -16    3.20    2.60
  -2   0  16    0.40    2.90
   4   0 -16 1517.45  104.99
  -4   0 -16 1521.65  105.49
  -4   0  16 1666.43  105.39
  -4   0 -16 1564.84  104.99
   4   0 -16 1562.04  104.99
   4   0  16 1583.14  105.19
  -4   0  16 1507.45  105.59
   4   0  16 1605.64  104.89
  -6   0 -16   -3.50    3.70
  -6   0  16    4.10    3.80
  -6   0 -16    7.80    7.50
   6   0 -16    4.70    5.80
   6   0  16   -0.40    6.10
   0  -2 -16    1.10    1.20
   0  -2  16    0.70    1.80
   0  -2 -16    2.30    1.80
   0  -2  16    0.30    1.70
   0   2 -16    1.00    1.50
   0   2 -16    0.70    1.70
   0   2  16    0.50    1.60
   2   2 -16  237.18   18.20
  -2  -2 -16  226.48   17.20
   2   2 -16  248.98   18.10
  -2   2  16  291.67   19.60
  -2   2  16  255.77   17.80
  -2  -2 -16  255.97   18.60
   2  -2  16  244.48   18.50
   2  -2  16  242.88   18.70
   2   2  16  293.87   18.90
   2  -2 -16  259.47   17.90
  -2  -2  16  243.28   18.40
   2   2  16  236.78   17.10
  -2   2 -16  233.08   18.50
  -2  -2  16  246.08   18.20
   2  -2 -16  252.27   18.60
   4   2 -16   -0.10    2.60
   4   2 -16    4.70    3.30
  -4   2  16    4.30    2.70
   4  -2  16    5.40    4.10
  -4   2  16   -3.50    3.40
  -4  -2 -16   -0.70    2.90
   4  -2  16    3.10    3.70
  -4  -2 -16    2.30    3.30
   4   2  16    4.10    3.50
  -4   2 -16   -1.00    3.40
  -4  -2  16   -3.50    2.90
   4  -2 -16   -1.40    2.60
  -4  -2  16    1.20    3.10
   4  -2 -16    4.70    3.50
  -4   2 -16    6.60    4.10
   6   2 -16   90.49   12.30
  -6   2  16  111.69   12.60
   6  -2  16  126.79   12.10
  -6  -2 -16  142.79   12.90
  -6  -2  16  112.59   12.90
   6  -2 -16  150.18   14.90
   6   2  16  123.59   13.10
   0  -4  16  190.98   14.00
   0   4 -16  188.18   13.70
   0  -4  16  181.88   13.60
   0   4 -16  168.68   13.70
   2   4 -16    3.60    2.40
  -2   4  16    5.70    3.50
   2   4 -16    1.70    2.10
   2  -4  16    2.30    3.10
  -2   4  16    2.00    1.80
   2  -4  16    0.50    2.40
  -2   4 -16    1.90    2.90
  -2  -4  16    1.10    2.20
   2  -4 -16    1.30    3.60
  -2   4 -16    2.00    2.60
   2  -4 -16    6.50    2.20
  -2  -4  16    4.20    2.20
   4  -4  16  140.49   13.80
  -4   4  16  131.69   12.20
  -4   4  16  136.19   13.50
   4  -4  16  148.99   13.80
   4   4 -16  136.59   12.20
   4   4 -16  139.29   12.30
   4  -4 -16  126.69   12.70
  -4  -4  16  145.99   13.00
  -4   4 -16  135.79   14.20
   4  -4 -16  156.88   15.00
  -4   4 -16  161.88   13.90
  -4  -4  16  162.38   13.50
  -6   4  16    7.40    6.50
  -6  -4 -16    4.10    4.20
   6  -4  16    4.40    5.70
   6  -4 -16   12.30    6.30
   6   4  16   11.40    4.50
  -6   4 -16    4.70    6.90
   0  -6  16    2.30    2.50
   0  -6  16    2.60    2.50
   0   6 -16   -1.80    2.70
   0   6 -16    2.80    2.30
   2   6 -16 1599.14  101.59
   2   6 -16 1558.64  101.49
   2  -6  16 1567.94  102.19
   2  -6  16 1571.44  102.59
  -2  -6  16 1474.55  101.59
  -2  -6  16 1545.85  101.69
  -2   6 -16 1536.05  101.89
   2  -6 -16 1290.67  101.49
   4  -6  16   -2.30    4.40
  -4   6  16   -2.30    3.20
   4   6 -16    8.20    3.40
   4   6 -16    1.00    3.40
   4  -6  16    2.50    4.50
  -4   6  16    5.60    4.60
  -4   6 -16    2.10    4.30
  -4   6 -16   -1.00    5.10
  -4  -6  16    0.60    4.40
   4  -6 -16    3.00    4.40
  -4  -6  16   -0.50    3.60
   6  -6  16 1013.20   71.99
  -6   6 -16  981.10   70.29
   0  -8  16  181.38   15.00
   0   8 -16  177.18   14.70
   0  -8  16  185.88   14.90
   0   8 -16  193.08   14.80
   2  -8  16    3.30    3.60
   2  -8  16   -2.40    3.40
   2   8 -16   13.00    3.40
  -2  -8  16    2.10    3.00
  -2   8 -16    0.50    3.90
  -2   8 -16   10.70    6.70
   2  -8 -16    7.90    3.70
   2  -8 -16    5.00    2.50
  -2  -8  16    3.70    3.00
   4   8 -16  157.08   13.70
  -4   8  16  121.59   13.80
   4  -8  16  153.78   15.10
  -4  -8  16  141.99   15.60
   4  -8 -16  145.29   16.20
  -4  -8  16  168.48   15.10
  -4   8 -16  172.08   17.10
   0 -10  16    0.50    4.00
   0 -10  16    2.50    4.50
   0  10 -16    2.90    3.10
   0  10 -16    4.00    3.70
   2  10 -16   82.39    8.90
   2 -10  16   89.99   10.90
  -2  10 -16   84.29    9.80
  -2 -10  16   70.19    9.40
  -2 -10  16   67.59    9.20
  -2  10 -16   64.39   10.30
   1  -1  17 1023.30   68.69
  -1   1  17 1031.20   68.89
  -1  -1 -17 1023.60   68.39
   1   1 -17 1000.00   68.89
  -1   1  17 1023.80   68.39
  -1  -1 -17 1022.70   68.59
   1   1 -17 1027.90   68.89
   1  -1 -17 1052.59   68.89
   1   1  17 1047.90   68.29
   1   1  17 1064.29   68.59
   1  -1 -17 1042.30   68.49
  -1   1 -17 1029.90   68.79
  -1  -1  17 1048.10   68.69
  -1   1 -17  969.90   68.69
  -3   1  17  969.70   64.39
   3   1 -17  924.11   64.39
   3   1 -17  973.80   64.39
   3  -1  17  941.71   64.59
  -3  -1 -17  866.31   65.49
  -3   1  17 1031.40   65.69
  -3  -1 -17  864.11   63.99
   3  -1  17 1008.90   65.39
  -3  -1  17 1004.70   64.69
   3   1  17  984.20   64.59
   3  -1 -17  952.70   64.69
  -3  -1  17  918.71   64.79
  -3   1 -17 1013.50   65.29
  -3   1 -17  884.61   64.79
   3  -1 -17  951.70   64.29
  -5  -1 -17  650.23   41.60
   5   1 -17  584.24   41.90
   5  -1  17  592.24   42.50
  -5   1  17  566.64   43.20
  -5   1  17  542.85   41.90
   5  -1  17  659.53   41.80
  -5  -1 -17  628.04   42.80
   5   1 -17  582.94   41.90
  -5   1 -17  654.43   43.60
  -5  -1  17  593.14   42.30
   5  -1 -17  553.54   42.30
  -5  -1  17  542.45   42.60
   5  -1 -17  559.34   42.00
  -5   1 -17  576.34   41.50
   5   1  17  595.14   41.80
   1   3 -17   98.79    8.40
   1   3 -17   93.79    8.40
  -1   3  17  123.09    9.40
   1  -3  17   92.69    8.70
   1  -3  17   97.79    8.60
  -1   3  17  101.19    7.40
  -1  -3  17   92.99    8.50
  -1   3 -17   98.99    8.60
   1  -3 -17  103.79    8.80
   1  -3 -17  103.19    7.60
  -1   3 -17   86.09    8.60
  -1  -3  17   93.59    8.30
  -3   3  17   85.19    8.20
   3  -3  17   92.79    9.70
   3  -3  17   92.19    9.80
  -3   3  17   90.99   10.40
   3   3 -17   84.49    9.60
   3   3 -17   83.79    8.20
  -3  -3  17   95.39    9.10
   3  -3 -17   95.19    9.90
  -3  -3  17   84.69    8.80
  -3   3 -17   80.99   10.00
   3  -3 -17   83.59    8.30
  -3   3 -17   96.39    9.60
  -5  -3 -17   52.79    7.20
   5   3 -17   50.89    7.50
  -5   3  17   26.70    8.90
   5  -3  17   78.39   10.60
   5  -3  17   50.39    8.90
  -5   3  17   31.70    7.30
  -5  -3 -17   43.90    7.80
   5   3 -17   49.00    8.30
  -5   3 -17   48.40    8.10
   5  -3 -17   61.39    9.80
  -5  -3  17   51.89    9.00
  -5   3 -17   63.59   10.70
   5  -3 -17   54.09    8.60
   5   3  17   59.19    6.60
  -5  -3  17   52.89    8.90
   5   3  17   44.00    5.50
   1  -5  17  914.01   61.79
   1  -5  17  917.21   62.09
   1   5 -17  943.01   61.69
   1   5 -17  920.71   61.59
  -1   5 -17  917.31   61.99
  -1  -5  17  843.62   61.59
  -1  -5  17  927.81   61.59
  -1   5 -17  908.21   61.69
   3   5 -17  767.92   53.39
   3  -5  17  768.12   54.79
  -3   5  17  774.12   52.99
   3   5 -17  768.52   53.39
  -3   5  17  781.52   54.69
   3  -5  17  805.82   54.39
   3  -5 -17  776.12   53.19
   3  -5 -17  733.63   54.29
  -3   5 -17  806.32   54.19
  -3   5 -17  801.72   54.89
  -3  -5  17  752.72   53.79
  -3  -5  17  831.92   54.09
  -5   5  17  550.74   44.90
   5   5 -17  604.74   44.90
   5  -5  17  744.73   46.90
  -5   5 -17  714.33   47.60
   5  -5 -17  545.75   45.40
  -5  -5  17  679.73   46.20
   1  -7  17  707.23   47.50
   1   7 -17  686.63   46.60
   1   7 -17  709.93   46.80
  -1   7 -17  671.83   47.00
  -1  -7  17  640.84   46.50
  -1   7 -17  648.44   46.60
  -3   7  17  541.35   37.50
   3   7 -17  537.75   38.20
   3  -7  17  552.94   40.30
  -3   7  17  484.95   38.00
   3  -7  17  529.15   39.10
   3   7 -17  546.45   38.10
  -3   7 -17  574.04   39.90
  -3  -7  17  493.15   38.40
  -3  -7  17  586.64   39.00
  -3   7 -17  586.34   39.30
   3  -7 -17  543.75   38.00
   5  -7  17  489.45   38.80
  -5   7 -17  557.54   40.90
   1  -9  17   59.79    9.20
   1   9 -17   54.39    7.60
   1   9 -17   61.59    7.50
  -1   9 -17   46.20    7.90
  -1  -9  17   55.09    8.20
  -1   9 -17   48.70    7.30
  -1  -9  17   50.99    7.70
  -3   9  17   40.30    6.90
   3  -9  17   51.19    9.20
   3   9 -17   47.70    7.50
  -3   9 -17   48.00    8.30
  -3  -9  17   33.30    7.10
   0   0  18   -1.70    1.60
   0   0  18   -0.30    1.50
   0   0 -18    2.00    2.00
   0   0 -18    0.50    1.50
   2   0 -18   25.00    4.10
  -2   0  18   24.70    4.20
   2   0  18   23.60    4.20
   2   0 -18   31.10    4.30
  -2   0 -18   30.10    4.40
   4   0  18   -0.30    3.20
   4   0 -18    2.20    2.40
   4   0 -18   -0.90    3.80
  -4   0  18    1.40    2.90
  -4   0 -18    3.40    4.00
  -4   0  18    8.60    3.90
   4   0  18    8.50    3.40
  -4   0 -18    0.10    3.20
  -6   0  18    1.10    4.90
   6   0 -18    4.10    5.10
   0   2  18 2735.83  174.38
   0   2 -18 2609.14  174.68
   0   2 -18 2582.74  174.78
   0  -2 -18 2671.23  174.08
   0  -2 -18 2763.82  174.48
   0  -2  18 2671.73  174.88
   0  -2  18 2482.65  174.48
   2  -2  18    5.90    3.30
  -2   2  18    1.90    3.10
   2   2 -18   -0.10    1.80
  -2  -2 -18    2.10    1.60
  -2   2  18    3.40    2.00
  -2  -2 -18    3.00    3.30
   2   2 -18    1.40    2.80
  -2  -2  18    3.00    2.10
   2  -2 -18    0.70    2.80
  -2  -2  18   -0.50    2.20
   2  -2 -18    1.20    1.80
  -2   2 -18    7.40    3.20
  -4   2  18 2268.37  144.09
   4  -2  18 2116.99  142.99
   4   2 -18 2221.18  145.79
   4   2 -18 2035.40  142.29
  -4   2  18 2076.19  142.39
   4  -2 -18 1969.50  142.99
  -4   2 -18 2450.55  143.59
  -4  -2  18 1949.60  142.69
  -4  -2  18 2331.07  143.19
   4   2  18 2155.18  141.29
  -4   2 -18 2013.00  143.29
   4  -2 -18 2035.70  142.39
  -6   2  18   12.40    5.50
  -6  -2 -18   -1.30    5.10
   6   2 -18   -2.50    5.70
  -6  -2  18   11.40    5.50
   6   2  18   -6.80    5.70
   6  -2 -18   -8.10    6.10
   0   4 -18    1.30    2.30
   0  -4  18    0.70    2.00
   0   4 -18    0.60    2.10
   2  -4  18 2212.38  149.09
  -2   4  18 2358.66  149.88
  -2   4  18 2256.47  147.99
   2   4 -18 2221.28  148.79
   2   4 -18 2276.67  148.89
   2  -4  18 2290.57  149.59
  -2  -4  18 2092.09  148.89
  -2   4 -18 2159.48  149.09
  -2   4 -18 2173.18  149.39
   2  -4 -18 2412.06  149.88
  -2  -4  18 2220.88  148.89
   2  -4 -18 2230.48  148.09
   4   4 -18   12.00    4.00
   4  -4  18    4.40    4.30
  -4   4  18   11.20    5.20
  -4   4  18    8.00    3.30
   4   4 -18    5.80    2.90
   4  -4  18    3.50    4.70
  -4   4 -18   15.20    5.50
   4  -4 -18    8.20    5.70
  -4   4 -18    3.70    4.10
  -4  -4  18    8.70    4.60
  -4  -4  18    4.60    3.60
   4  -4 -18    5.00    3.80
  -6  -4 -18 1183.68   79.39
   0   6 -18   22.40    3.90
   0   6 -18   27.30    4.50
   0  -6  18   18.70    3.90
   0  -6  18   18.70    4.10
   2  -6  18    3.00    3.20
  -2   6  18    2.50    1.50
   2   6 -18    1.80    3.10
   2   6 -18    3.60    2.70
  -2   6  18   10.60    3.30
   2  -6  18    1.00    3.80
   2  -6 -18    4.00    2.10
  -2  -6  18    0.80    2.80
   2  -6 -18    2.10    3.20
  -2  -6  18   -0.20    2.30
  -2   6 -18   -0.60    3.80
  -2   6 -18    0.20    2.90
  -4   6  18    5.00    5.30
   4   6 -18   19.10    5.00
  -4   6  18   14.80    4.80
   4  -6  18   10.00    6.10
   4   6 -18   14.50    4.80
  -4   6 -18   15.50    7.00
   4  -6 -18   11.90    5.50
  -4  -6  18   11.80    7.10
   4  -6 -18   16.50    4.90
  -4  -6  18   18.80    6.00
   0   8 -18    3.50    3.20
   2   8 -18 1773.02  115.69
   2   8 -18 1788.92  115.69
   2  -8  18 1735.93  116.19
   2  -8  18 1858.21  117.59
  -2   8 -18 1789.22  116.69
  -2  -8  18 1553.04  115.59
  -2   8 -18 1646.24  115.79
  -2  -8  18 1670.03  119.59
   4  -8  18   -1.70    5.40
  -4   8 -18   12.50    7.20
   0  10 -18 1233.78   82.29
   0 -10  18 1156.08   81.49
  -1   1  19 1150.68   78.49
   1   1 -19 1231.58   78.49
   1  -1  19 1169.78   78.39
  -1   1  19 1144.99   77.99
  -1  -1 -19 1161.78   78.09
  -1  -1 -19 1172.28   78.29
   1   1 -19 1189.18   78.69
  -1  -1  19 1147.89   78.29
   1  -1 -19 1203.88   78.59
  -1  -1  19 1152.38   78.69
  -1   1 -19 1214.68   78.59
   1   1  19 1177.48   77.99
   1   1  19 1170.08   78.19
   1  -1 -19 1179.88   78.09
  -1   1 -19 1148.69   78.49
   3   1 -19  990.80   67.29
  -3   1  19 1060.69   67.39
   3  -1  19  999.70   67.99
  -3   1  19  995.10   68.29
   3  -1  19 1004.20   67.39
   3   1 -19 1007.40   67.49
  -3  -1 -19  935.21   66.79
  -3  -1 -19 1044.40   67.59
  -3   1 -19 1074.19   68.29
   3   1  19  995.00   67.19
  -3   1 -19  871.11   67.39
   3  -1 -19  970.70   67.69
   3   1  19 1016.80   66.59
   3  -1 -19  988.90   67.09
  -3  -1  19  919.21   67.69
  -3  -1  19 1040.50   67.59
   5  -1  19  781.42   56.39
  -5  -1 -19  861.91   55.59
  -5   1  19  810.42   56.29
   5   1 -19  760.92   56.09
   5  -1  19  881.51   59.29
  -5   1 -19  769.12   55.59
   5  -1 -19  767.02   56.59
  -5   1 -19  834.72   57.49
   5   1  19  818.22   55.49
  -5  -1  19  790.92   56.39
   1  -3  19   28.90    4.60
  -1   3  19   24.30    4.30
   1   3 -19   25.00    4.60
   1   3 -19   28.20    4.50
  -1  -3  19   24.60    4.20
  -1  -3  19   26.60    4.80
   1  -3 -19   22.80    3.40
  -1   3 -19   18.90    3.80
  -1   3 -19   26.80    4.70
   1  -3 -19   31.90    5.40
   3  -3  19   32.80    5.40
   3  -3  19   20.30    4.90
   3   3 -19   24.80    4.60
  -3   3  19   20.70    5.40
  -3   3  19   17.90    3.50
   3   3 -19   20.60    4.60
   3  -3 -19   23.70    4.10
  -3   3 -19   24.70    5.60
  -3  -3  19   23.20    4.90
   3  -3 -19   23.10    5.40
  -3  -3  19   26.40    5.00
  -3   3 -19   21.60    5.80
  -5   3  19    7.60    5.00
   5  -3  19   15.80    5.80
  -5  -3 -19   15.10    4.10
   5   3 -19    9.10    5.10
  -5  -3  19   17.50    7.40
   5  -3 -19   18.50    7.00
   1   5 -19  982.50   66.49
   1   5 -19 1014.60   66.19
   1  -5  19 1019.90   66.79
  -1   5 -19  959.70   66.19
  -1   5 -19 1046.00   66.69
  -1  -5  19  869.41   68.39
  -1  -5  19  949.80   66.39
   3  -5  19  842.02   65.99
   3  -5  19  996.90   65.99
  -3   5  19  886.41   64.99
   3   5 -19  930.31   64.29
   3   5 -19 1025.60   64.69
  -3   5  19  945.61   63.69
  -3  -5  19 1018.90   65.09
  -3   5 -19  990.70   65.19
   3  -5 -19  945.21   63.89
   3  -5 -19  901.51   65.09
  -3  -5  19  909.31   64.79
  -3   5 -19  934.11   65.99
   5  -5  19  712.73   53.59
  -5  -5  19  657.73   51.49
  -5   5 -19  723.43   51.89
   1  -7  19  751.52   51.59
   1   7 -19  769.82   50.89
  -1   7 -19  728.93   50.79
  -1   7 -19  753.02   51.29
  -1  -7  19  727.53   50.69
  -1  -7  19  689.23   50.89
   3  -7  19  686.43   49.70
   3   7 -19  743.83   49.30
   3   7 -19  687.83   49.10
  -3   7 -19  731.33   50.79
   3  -7 -19  682.53   48.30
   1  -9  19   16.50    5.80
   1   9 -19   14.10    4.00
  -1  -9  19   17.80    4.80
  -1   9 -19   11.00    5.00
   3  -9  19   10.00    5.70
  -3   9 -19   12.80   10.60
   3  -9 -19   21.20    4.90
   0   0 -20    6.70    2.60
   0   0  20    3.80    2.20
   0   0  20    3.60    2.10
   2   0 -20    1.40    2.20
  -2   0  20    0.10    2.70
   2   0  20    1.00    2.70
   2   0 -20   -0.90    2.70
  -2   0  20    0.70    2.10
  -2   0 -20    1.40    2.90
  -2   0 -20    0.30    2.30
   2   0  20   -0.90    2.00
  -4   0 -20    5.10    3.60
  -4   0 -20    4.80    4.30
   4   0 -20    5.50    5.70
   4   0  20   11.20    3.40
  -4   0  20   14.60    5.10
  -4   0  20    1.60    3.90
   4   0  20    8.60    3.60
   4   0 -20   11.00    3.70
   0   2  20    2.60    2.10
   0   2 -20    0.90    2.20
   0  -2  20    2.80    2.10
   0  -2  20    4.70    2.50
   0   2 -20    1.30    1.80
   0  -2 -20    0.50    1.70
  -2   2  20 2814.82  184.98
  -2  -2 -20 2621.34  183.28
   2  -2  20 2694.33  184.48
  -2   2  20 2780.72  183.88
   2   2 -20 2871.41  184.38
   2  -2  20 2890.51  184.68
   2   2 -20 2977.80  184.68
  -2  -2  20 2734.93  184.68
  -2  -2  20 2831.52  184.38
   2  -2 -20 2807.72  184.68
   2  -2 -20 2805.72  183.98
  -2   2 -20 2576.74  184.48
  -2   2 -20 2801.82  184.58
  -4  -2 -20   -2.50    3.70
   4  -2  20    2.00    4.20
  -4  -2 -20    3.70    3.80
   4   2 -20    4.60    3.50
  -4   2  20    6.00    3.30
  -4   2  20    2.80    4.90
   4  -2  20    2.70    4.40
   4   2 -20    3.70    4.30
   4   2  20   -0.10    3.20
   4  -2 -20    4.30    3.10
   4  -2 -20    2.00    4.30
  -4  -2  20    0.10    4.70
  -4  -2  20    8.90    4.20
  -4   2 -20   -3.10    5.00
   0   4 -20 2656.13  171.18
   0  -4  20 2399.76  170.98
   0   4 -20 2710.83  171.58
   0  -4  20 2571.84  171.48
  -2   4  20    3.70    3.50
   2  -4  20    0.70    2.80
   2   4 -20    5.40    3.30
   2  -4  20    6.00    3.40
   2   4 -20    6.40    2.70
  -2   4  20    3.30    1.80
  -2  -4  20    1.20    3.20
   2  -4 -20    6.40    2.30
  -2   4 -20    2.30    3.70
  -2   4 -20    3.80    3.50
  -2  -4  20    2.70    3.50
   2  -4 -20    4.80    4.70
   4  -4  20 2006.10  137.19
  -4   4  20 1945.11  136.19
   4   4 -20 2020.00  136.49
  -4   4 -20 2304.17  138.29
   4  -4 -20 2120.99  138.09
   4  -4 -20 1858.31  136.19
   0  -6  20    4.10    3.20
   0   6 -20    4.50    3.10
   0   6 -20   -1.80    3.50
   0  -6  20    0.80    3.10
   2   6 -20    7.80    4.20
   2  -6  20    5.00    4.10
   2  -6  20    1.00    3.70
   2   6 -20    8.30    3.40
  -2  -6  20    6.70    3.50
   2  -6 -20    6.20    2.30
  -2  -6  20    4.40    4.00
  -2   6 -20    4.60    3.40
  -2   6 -20    1.60    4.30
   2  -6 -20    6.50    3.50
   4  -6  20    4.70    5.20
   4   6 -20    0.10    5.20
  -4   6 -20   -8.40    6.80
  -4  -6  20    3.20    5.90
   4  -6 -20   -4.80    4.50
   0   8 -20 2165.48  135.99
   0   8 -20 1871.21  135.39
   0  -8  20 2049.79  135.69
   2  -8  20    0.70    4.70
   2   8 -20   -3.00    3.90
  -2   8 -20    1.50    5.80
  -2  -8  20    8.50    4.60
   4  -8  20 1523.05  104.19
  -1  -1 -21  470.35   33.40
  -1   1  21  464.45   33.20
   1  -1  21  462.35   33.60
   1  -1  21  493.95   33.70
  -1   1  21  503.95   34.00
   1   1 -21  497.35   34.00
   1   1 -21  493.85   33.70
  -1  -1 -21  485.95   33.40
  -1  -1  21  489.85   34.00
   1  -1 -21  504.55   34.00
  -1   1 -21  476.15   33.80
   1  -1 -21  528.55   33.50
  -1  -1  21  485.35   33.50
  -1   1 -21  488.45   33.90
   1   1  21  456.15   33.30
   1   1  21  488.25   33.20
  -3  -1 -21  483.95   32.80
   3   1 -21  453.45   32.90
  -3  -1 -21  394.86   31.80
  -3   1  21  490.35   32.60
  -3   1  21  440.36   33.50
   3   1 -21  479.75   32.70
   3  -1  21  480.25   32.70
   3  -1  21  451.15   32.90
  -3  -1  21  431.96   33.10
   3  -1 -21  445.06   33.20
   3   1  21  446.56   31.50
  -3   1 -21  415.96   32.80
  -3  -1  21  476.25   32.80
   3  -1 -21  507.75   34.20
  -3   1 -21  511.55   33.80
   5   1 -21  271.07   23.10
  -5  -1 -21  291.27   22.00
  -5  -1  21  321.37   23.30
   5  -1 -21  239.28   23.80
   5   1  21  283.17   21.50
  -1   3  21  198.38   14.90
   1   3 -21  185.48   15.20
   1   3 -21  193.28   14.70
   1  -3  21  189.68   15.20
  -1   3 -21  187.28   15.20
  -1  -3  21  181.98   14.60
   1  -3 -21  183.68   14.90
   1  -3 -21  208.18   13.90
  -1  -3  21  188.98   15.20
  -1   3 -21  189.18   15.00
   3  -3  21  162.48   14.10
  -3   3  21  140.79   14.50
  -3   3  21  162.38   12.90
   3   3 -21  167.68   14.20
   3   3 -21  165.48   13.50
   3  -3  21  151.98   14.40
   3  -3 -21  163.78   15.00
   3  -3 -21  162.48   13.10
  -3   3 -21  157.78   15.00
  -3  -3  21  143.79   14.00
  -3   3 -21  179.38   14.70
   5   3 -21  108.69   14.20
  -5  -3  21  134.39   14.30
   1   5 -21  453.75   31.30
   1   5 -21  462.15   31.70
   1  -5  21  438.86   31.90
  -1   5 -21  426.16   31.30
  -1  -5  21  434.86   31.20
  -1  -5  21  431.06   31.60
  -3   5  21  319.77   26.40
   3   5 -21  387.26   27.50
   3   5 -21  361.06   26.80
   3  -5  21  347.97   26.80
   3  -5 -21  304.47   27.60
  -3   5 -21  356.36   28.10
  -3  -5  21  380.86   26.90
  -3   5 -21  392.96   27.70
   1   7 -21  284.57   22.60
   1   7 -21  322.57   23.20
  -1   7 -21  278.77   22.80
  -1   7 -21  306.27   23.90
  -1  -7  21  320.27   22.90
   3   7 -21  280.67   20.90
   3  -7  21  250.07   20.50
  -3   7  21  206.68   18.80
  -3   7 -21  257.77   22.70
   3  -7 -21  246.58   18.70
  -3  -7  21  266.97   20.90
   1  -9  21   88.19   11.60
  -1   9 -21  103.79   13.10
   0   0  22    2.10    2.00
   0   0  22    2.30    2.30
   0   0 -22    2.80    2.70
   0   0 -22    2.10    2.30
  -2   0 -22  840.12   59.79
   2   0 -22  901.81   60.49
   2   0  22  821.12   59.89
   2   0  22  890.41   59.59
  -2   0 -22  933.11   60.29
   2   0 -22  902.81   59.99
  -2   0  22  929.51   59.99
  -2   0  22  862.11   60.49
  -4   0 -22   11.70    4.60
   4   0 -22    0.70    5.00
  -4   0  22    2.50    4.00
   4   0  22   -4.90    3.50
   0  -2 -22  375.16   25.90
   0   2 -22  361.76   26.10
   0  -2 -22  363.66   25.50
   0  -2  22  349.07   25.90
   0  -2  22  358.26   26.30
   0   2  22  380.76   25.80
   0   2 -22  387.86   26.60
   2  -2  22    1.50    2.90
  -2   2  22   10.10    4.00
   2   2 -22   -1.20    3.30
  -2   2  22    0.90    2.00
   2  -2  22    1.90    3.10
   2   2 -22    1.40    2.90
  -2  -2  22   10.30    3.60
   2  -2 -22    3.70    3.80
   2  -2 -22    0.20    2.30
  -2   2 -22   -5.00    3.10
  -2   2 -22    4.50    3.50
   4   2 -22  270.47   23.70
  -4  -2 -22  321.87   22.40
  -4   2 -22  321.87   24.20
   4  -2 -22  264.17   25.00
  -4  -2  22  316.07   23.70
   0  -4  22   -2.10    3.10
   0  -4  22    0.80    2.60
   0   4 -22    2.60    2.80
   2   4 -22  303.17   21.50
   2  -4  22  254.27   20.80
   2  -4  22  267.87   21.50
  -2   4  22  290.57   19.40
   2   4 -22  278.87   20.90
   2  -4 -22  288.87   22.40
  -2   4 -22  279.87   21.40
   2  -4 -22  284.57   19.70
  -2  -4  22  286.97   21.00
  -2  -4  22  244.78   21.20
  -2   4 -22  247.98   21.60
   4   4 -22    3.30    5.10
  -4  -4  22   -1.30    6.00
   0   6 -22  807.92   50.99
   0  -6  22  662.93   50.89
   0  -6  22  723.73   50.09
   0   6 -22  709.13   50.09
   2  -6  22   -6.90    3.40
   2   6 -22    7.90    4.70
  -2  -6  22    2.90    2.80
  -2   6 -22   -1.10    5.50
   0  -8  22    6.20    4.70
   0   8 -22    5.50    5.70
   2  -8  22  225.58   19.30
  -2   8 -22  230.28   21.50
  -1  -1 -23   40.60    6.00
   1   1 -23   53.29    5.90
   1  -1  23   47.70    6.10
   1   1 -23   44.60    6.80
   1  -1  23   38.20    5.70
  -1   1  23   51.99    6.70
  -1  -1 -23   46.30    5.90
  -1   1 -23   39.00    6.40
   1  -1 -23   51.59    6.90
  -1   1 -23   57.19    6.70
   1  -1 -23   55.29    5.60
  -1  -1  23   40.20    6.70
   1   1  23   40.90    5.20
  -1  -1  23   44.70    5.40
  -3  -1 -23   32.70    5.60
  -3   1  23   16.10    6.00
   3   1 -23   23.40    5.00
  -3   1  23   34.60    5.40
   3  -1  23   26.00    4.90
  -3  -1  23   28.00    8.80
   3  -1 -23   38.90    6.60
  -3  -1  23   35.10    6.40
   3  -1 -23   20.90    6.00
  -3   1 -23   34.40    6.20
  -3   1 -23   40.20    7.00
   3   1  23   34.10    5.00
   1   3 -23  746.23   48.00
   1  -3  23  656.83   47.30
   1   3 -23  683.93   47.30
  -1   3  23  686.63   47.30
   1  -3  23  680.53   47.80
  -1   3 -23  721.83   48.10
  -1   3 -23  710.23   47.70
  -1  -3  23  646.04   47.10
   1  -3 -23  680.13   46.30
   1  -3 -23  700.83   47.60
  -1  -3  23  664.23   47.70
   3  -3  23  613.04   46.10
   3   3 -23  649.24   43.70
  -3   3  23  536.35   43.50
  -3   3 -23  689.93   44.40
   3  -3 -23  602.64   42.50
  -3  -3  23  649.34   43.40
  -3   3 -23  554.64   43.90
   1   5 -23   47.90    8.20
   1   5 -23   45.40    7.00
  -1   5 -23   44.70    7.20
  -1  -5  23   45.20    6.50
  -3   5  23   35.20    6.70
   3   5 -23   61.09    8.60
   3  -5 -23   45.90    7.40
  -3   5 -23   65.09   12.90
   1   7 -23   23.40    6.10
   1  -7  23   21.60    5.70
  -1  -7  23   15.60    5.50
  -1   7 -23   20.90    7.20
   0   0 -24 3151.68  213.58
   0   0  24 3143.29  213.38
   0   0 -24 3388.16  214.08
   0   0  24 3256.37  213.78
   2   0  24   10.60    4.50
   2   0 -24    9.60    3.60
  -2   0  24    9.80    2.90
   2   0 -24    8.60    4.60
   2   0  24   11.90    3.20
   4   0  24 2551.44  172.58
  -4   0 -24 2656.13  173.08
   0   2 -24    4.90    3.20
   0  -2 -24    3.50    2.70
   0  -2  24   -1.10    2.40
   0  -2  24    0.20    3.10
   0   2 -24   -3.70    3.50
   0   2  24    5.50    2.90
   2  -2  24  150.28   13.30
   2   2 -24  156.48   13.30
  -2   2  24  159.18   13.90
   2   2 -24  169.08   14.30
   2  -2  24  132.99   12.90
  -2   2 -24  147.49   13.90
   2  -2 -24  156.48   14.60
   2  -2 -24  154.98   12.50
  -2  -2  24  177.88   17.00
  -2  -2  24  140.09   12.70
  -2   2 -24  142.29   13.50
   0   4 -24  200.08   17.40
   0  -4  24  202.18   18.30
   0   4 -24  157.38   14.30
   0  -4  24  155.88   14.00
   2   4 -24   11.40    5.60
   2  -4  24    1.80    4.00
  -2   4 -24   -6.30    5.10
  -2  -4  24   -0.30    3.60
   2  -4 -24    3.30    3.00
   0   6 -24    6.70    5.10
   0  -6  24   15.10    4.90
   2   6 -24 2460.05  167.08
  -2   6 -24 2492.35  172.68
  -2  -6  24 2545.15  166.88
   0  -8  24   86.39   11.40
   1   1 -25   46.40    8.00
   1  -1  25   41.80    6.60
  -1  -1 -25   42.00    6.70
  -1   1  25   40.40    7.30
  -1  -1  25   40.50    7.10
  -1  -1  25   52.59    6.10
   1  -1 -25   42.10    6.10
  -1   1 -25   48.30    7.40
  -1   1 -25   56.59    8.00
   1   1  25   42.50    5.90
   1  -1 -25   70.79   11.80
   3  -1  25   36.90    6.50
   3   1  25   31.30    5.30
  -1   3 -25 1286.37   86.89
  -1  -3  25 1237.88   85.69
   1  -3 -25 1302.17   84.79
  -1   3 -25 1265.67   86.69
   1   5 -25   25.20    6.90
  -1   5 -25   27.60   11.70
  -1  -5  25   18.60    5.00
   1   7 -25   55.89   11.80
   0   0  26    4.70    3.30
   0   0 -26    3.30    3.80
  -2   0 -26 2719.53  171.58
   2   0  26 2431.86  170.28
   0  -2 -26   88.99    8.90
  -2   2  26   -5.30    5.40
   2  -2 -26    2.80    3.90
  -2   4  26  106.39   15.50
   2  -4 -26  100.79    9.90
  -1  -1 -27   33.20    6.20
  -1   1  27   29.00    6.20
   1  -1 -27   38.60    7.10
   1  -3 -27  998.10   67.09
_computing_structure_solution     'SHELXT 2014/4 (Sheldrick, 2014)'
;
_shelx_hkl_checksum     39419
_shelx_res_file
;
TITL no51_1_0m_a.res in Fddd
CELL  0.71073   5.7654  10.3155  19.4879   90.000   90.000   90.000
ZERR   16.000   0.0004   0.0006   0.0012    0.000    0.000    0.000
LATT  4
SYMM 3/4-X, 3/4-Y, Z
SYMM 3/4-X, Y, 3/4-Z
SYMM X, 3/4-Y, 3/4-Z
SFAC TI BI
UNIT 16 32
TEMP 25.0
L.S. 20
acta
rem     0   2   2       7528.77       1375.30       5.21       0.020       4.56
rem     2   4   8       3346.83         10.42       4.08       0.002       1.51
omit 0 2 2
omit 2 4 8
conn 20 4.0 Bi1
bind Bi1 Bi2
shel 30.0 0.77
WGHT    0.027500   47.124100
EXTI    0.000378
FVAR       0.05694
BI1   2    0.125000    0.125000    0.046154    10.50000    0.00348    0.00762 =
         0.00825    0.00000    0.00000    0.00176
BI2   2    0.125000    0.457101    0.125000    10.50000    0.00578    0.00797 =
         0.00602    0.00000   -0.00212    0.00000
TI1   1    0.125000    0.125000    0.498985    10.50000    0.00387    0.00603 =
         0.00506    0.00000    0.00000    0.00049
HKLF 4
REM  no51_1_0m_a.res in Fddd
REM R1 =  0.0242 for     309 Fo > 4sig(Fo)  and  0.0257 for all     339 data
REM     17 parameters refined using      0 restraints
END
WGHT      0.0275     47.0603
REM Highest difference peak  2.541,  deepest hole -3.801,  1-sigma level  0.670
Q1    1   0.1250  0.1250  0.5909  10.50000  0.05    2.54
Q2    1   0.1279  0.3183  0.1527  11.00000  0.05    2.41
Q3    1   0.1250  0.1250  0.5521  10.50000  0.05    2.15
Q4    1   0.1274  0.2626  0.0789  11.00000  0.05    2.11
Q5    1   0.1222  0.4616  0.1883  11.00000  0.05    1.73
Q6    1   0.1250  0.1250  0.1017  10.50000  0.05    1.65
Q7    1   0.1798  0.2033  0.0484  11.00000  0.05    1.63
Q8    1   0.1795  0.0599  0.0491  11.00000  0.05    1.61
Q9    1   0.1354  0.0181  0.0313  11.00000  0.05    1.51
Q10   1   0.1292  0.2600  0.5152  11.00000  0.05    1.42
Q11   1  -0.1171  0.2005  0.4830  11.00000  0.05    1.23
Q12   1   0.0540  0.3774  0.1257  11.00000  0.05    1.09
Q13   1   0.1885  0.5342  0.1270  11.00000  0.05    1.05
Q14   1   0.3640  0.0389  0.0399  11.00000  0.05    1.03
Q15   1   0.3775  0.1366  0.0463  11.00000  0.05    0.92
Q16   1   0.3719  0.2148  0.0355  11.00000  0.05    0.90
Q17   1  -0.1250  0.3750  0.1470  10.50000  0.05    0.87
Q18   1   0.2374  0.0628  0.5298  11.00000  0.05    0.74
Q19   1   0.2742  0.2986  0.0938  11.00000  0.05    0.73
Q20   1   0.1850  0.2147  0.4841  11.00000  0.05    0.61
;
_shelx_res_checksum     94588
_shelxl_version_number        2.014
