# Supplementary material for: Crystal structure of TiBi2
Source: Acta Crystallogr E Crystallogr Commun. 2016 Aug 5;72(Pt 9):1254–6. doi: 10.1107/S2056989016012391 (PMC5120700; doi:10.1107/S2056989016012391)
Supplement: Supplementary file 2 [file e-72-01254-Isup2.hkl]

data_I                                                                          
_shelx_title ' no51_1_0m_a.res in Fddd'                                         
_shelx_refln_list_code          4                                               
_shelx_F_calc_maximum     1901.85                                               
_exptl_crystal_F_000      3008.00                                               
_reflns_d_resolution_high  0.7703                                               
                                                                                
loop_                                                                           
 _space_group_symop_operation_xyz                                               
 'x, y, z'                                                                      
 '-x+3/4, -y+3/4, z'                                                            
 '-x+3/4, y, -z+3/4'                                                            
 'x, -y+3/4, -z+3/4'                                                            
 'x, y+1/2, z+1/2'                                                              
 '-x+3/4, -y+5/4, z+1/2'                                                        
 '-x+3/4, y+1/2, -z+5/4'                                                        
 'x, -y+5/4, -z+5/4'                                                            
 'x+1/2, y, z+1/2'                                                              
 '-x+5/4, -y+3/4, z+1/2'                                                        
 '-x+5/4, y, -z+5/4'                                                            
 'x+1/2, -y+3/4, -z+5/4'                                                        
 'x+1/2, y+1/2, z'                                                              
 '-x+5/4, -y+5/4, z'                                                            
 '-x+5/4, y+1/2, -z+3/4'                                                        
 'x+1/2, -y+5/4, -z+3/4'                                                        
 '-x, -y, -z'                                                                   
 'x-3/4, y-3/4, -z'                                                             
 'x-3/4, -y, z-3/4'                                                             
 '-x, y-3/4, z-3/4'                                                             
 '-x, -y+1/2, -z+1/2'                                                           
 'x-3/4, y-1/4, -z+1/2'                                                         
 'x-3/4, -y+1/2, z-1/4'                                                         
 '-x, y-1/4, z-1/4'                                                             
 '-x+1/2, -y, -z+1/2'                                                           
 'x-1/4, y-3/4, -z+1/2'                                                         
 'x-1/4, -y, z-1/4'                                                             
 '-x+1/2, y-3/4, z-1/4'                                                         
 '-x+1/2, -y+1/2, -z'                                                           
 'x-1/4, y-1/4, -z'                                                             
 'x-1/4, -y+1/2, z-3/4'                                                         
 '-x+1/2, y-1/4, z-3/4'                                                         
                                                                                
_cell_length_a     5.7654                                                       
_cell_length_b    10.3155                                                       
_cell_length_c    19.4879                                                       
_cell_angle_alpha  90.000                                                       
_cell_angle_beta   90.000                                                       
_cell_angle_gamma  90.000                                                       
                                                                                
_shelx_F_squared_multiplier     1.000                                           
                                                                                
loop_                                                                           
 _refln_index_h                                                                 
 _refln_index_k                                                                 
 _refln_index_l                                                                 
 _refln_F_squared_calc                                                          
 _refln_F_squared_meas                                                          
 _refln_F_squared_sigma                                                         
 _refln_observed_status                                                         
   4   0   0    3617022.50    4046080.25    139378.17 o                         
   2   2   0     599344.00     606744.19     15192.97 o                         
   6   2   0     223085.84     206119.62      6310.08 o                         
   0   4   0     662407.12     589945.75     22406.84 o                         
   4   4   0     355973.25     354517.50      8461.20 o                         
   2   6   0    3557866.00    3845039.00    146061.94 o                         
   6   6   0    1619862.12    1719915.25     40119.36 o                         
   0   8   0     268693.25     260653.73     10091.15 o                         
   4   8   0     183402.28     198229.53      4911.35 o                         
   2  10   0     242309.12     242006.25      6224.70 o                         
   0  12   0    1488700.38    1569840.38     56808.98 o                         
   1   1   1      30421.10      31241.49       672.82 o                         
   3   1   1      24342.15      25031.25       635.96 o                         
   5   1   1      20575.66      19445.71       698.42 o                         
   7   1   1      13722.95      13346.94       609.08 o                         
   1   3   1    1723477.12    1640223.25     43976.47 o                         
   3   3   1    1239694.75    1260568.38     20743.23 o                         
   5   3   1     775960.12     770735.88     13728.27 o                         
   7   3   1     484356.56     440688.97      8593.48 o                         
   1   5   1      16074.79      16582.75       368.13 o                         
   3   5   1      13641.77      14717.43       480.59 o                         
   5   5   1      13164.72      12030.03       475.42 o                         
   1   7   1      25365.23      24909.75       558.39 o                         
   3   7   1      25093.92      25824.85       677.10 o                         
   5   7   1      15962.49      15620.13       589.14 o                         
   1   9   1     747842.81     741206.12     13132.47 o                         
   3   9   1     608439.81     646575.75     11114.52 o                         
   5   9   1     462656.25     478988.88      8058.34 o                         
   1  11   1       5034.06       5079.40       308.39 o                         
   3  11   1       5942.66       7138.38       372.04 o                         
   1  13   1      14814.10      13210.15       543.70 o                         
   2   0   2    2784628.50    3505519.25    230484.36 o                         
   6   0   2    1020936.94    1066407.12     32185.64 o                         
   2   2   2          3.09       -117.34       117.34 o                         
   4   2   2       1308.43       2026.89       358.86 o                         
   6   2   2         11.87       -252.49       252.49 o                         
   2   4   2       5147.90       4813.53       232.42 o                         
   4   4   2        299.92        639.07       209.72 o                         
   6   4   2       3692.79       4226.70       337.07 o                         
   0   6   2    1945387.25    1824652.25     84795.20 o                         
   2   6   2        111.25        322.73       212.98 o                         
   4   6   2    1204128.25    1243307.12     22764.04 o                         
   6   6   2        480.31       1024.68       315.73 o                         
   2   8   2          2.68        634.29       202.45 o                         
   4   8   2        335.65        145.23       218.08 o                         
   0  10   2       5846.62       6945.41       453.78 o                         
   2  10   2        219.38        349.73       192.80 o                         
   4  10   2       5059.71       6793.89       429.07 o                         
   2  12   2     669856.38     673489.69     11988.25 o                         
   1   1   3      35162.90      35503.68       872.57 o                         
   3   1   3      24029.26      26547.21       630.06 o                         
   5   1   3      19507.27      19295.70       656.70 o                         
   7   1   3       8521.74       8459.85       548.07 o                         
   1   3   3     910264.12     840942.19     19554.66 o                         
   3   3   3     616079.50     625675.81     11522.76 o                         
   5   3   3     389167.50     383660.28      6471.54 o                         
   7   3   3     215426.36     196065.14      3467.56 o                         
   1   5   3      36131.49      35968.00       727.64 o                         
   3   5   3      26070.56      27682.56       665.66 o                         
   5   5   3      21734.18      22406.54       646.68 o                         
   1   7   3      13412.46      13629.06       363.14 o                         
   3   7   3      15816.35      17766.64       626.71 o                         
   5   7   3       5074.81       6560.34       384.51 o                         
   1   9   3     363183.44     363324.22      6081.84 o                         
   3   9   3     317013.22     325488.59      5895.31 o                         
   5   9   3     198439.88     207398.48      3896.82 o                         
   1  11   3      18873.38      19933.53       548.69 o                         
   3  11   3      20269.93      21337.64       759.25 o                         
   1  13   3       4717.42       4831.56       341.53 o                         
   0   0   4     166820.91     150833.17      4989.16 o                         
   4   0   4      96373.31     102039.51      3377.38 o                         
   2   2   4    1371025.12    1401727.62     30049.92 o                         
   4   2   4          1.48        138.84       207.59 o                         
   6   2   4     505752.66     474307.72      8525.66 o                         
   0   4   4    1276901.12    1207554.12     79475.95 o                         
   2   4   4        166.18       -132.71       132.71 o                         
   4   4   4     697267.69     699332.94     13995.00 o                         
   6   4   4        650.04       1483.96       275.85 o                         
   2   6   4      97655.23     102158.66      1858.68 o                         
   4   6   4        318.75        314.02       212.42 o                         
   6   6   4      43666.91      44662.12      1100.04 o                         
   0   8   4     785788.44     773226.25     18041.56 o                         
   2   8   4         77.53        982.20       321.36 o                         
   4   8   4     521938.06     548623.31      9477.48 o                         
   2  10   4     409755.16     418979.09      7245.67 o                         
   4  10   4        876.88       1418.78       279.58 o                         
   0  12   4      45092.55      46489.94      1407.67 o                         
   2  12   4        177.08        415.62       248.34 o                         
   1   1   5     745742.44     714524.12     14866.02 o                         
   3   1   5     549926.56     580965.62     11535.69 o                         
   5   1   5     333886.22     334176.75      6315.06 o                         
   7   1   5     223848.19     196947.31      4758.07 o                         
   1   3   5      75098.12      71187.14      1576.78 o                         
   3   3   5      51024.27      51460.54      1033.15 o                         
   5   3   5      24226.73      24224.34       668.31 o                         
   7   3   5      14470.78      13110.39       607.47 o                         
   1   5   5     568113.06     536814.88     10676.95 o                         
   3   5   5     447166.59     450365.88      7760.34 o                         
   5   5   5     301455.06     303276.03      5521.24 o                         
   1   7   5     385644.56     374957.84      6456.39 o                         
   3   7   5     294676.75     299352.00      5603.23 o                         
   5   7   5     238082.72     227342.53      4219.19 o                         
   1   9   5      29904.28      29602.24       655.25 o                         
   3   9   5      19685.66      22340.01       609.94 o                         
   5   9   5      17567.88      17469.82       669.92 o                         
   1  11   5     255061.16     255785.34      4502.47 o                         
   3  11   5     211783.92     215174.97      3861.97 o                         
   1  13   5     132876.42     131102.17      3165.96 o                         
   2   0   6        496.44       -223.51       223.51 o                         
   6   0   6        203.85        519.28       374.18 o                         
   0   2   6    2548961.50    2839129.00     84868.54 o                         
   2   2   6         49.11        864.06       187.55 o                         
   4   2   6    1417305.00    1473389.12     24997.54 o                         
   6   2   6        171.16       1038.35       262.14 o                         
   2   4   6    1709977.38    1664912.25     32937.96 o                         
   4   4   6        176.42       2006.61       402.26 o                         
   6   4   6     770874.25     762433.81     13088.60 o                         
   0   6   6        409.75        301.58       333.86 o                         
   2   6   6          0.80         40.18       119.52 o                         
   4   6   6          1.30        802.93       219.01 o                         
   6   6   6          4.33        -74.70       293.12 o                         
   2   8   6    1157218.25    1150767.50     19601.90 o                         
   4   8   6         41.36        653.24       219.64 o                         
   0  10   6     792875.19     783697.31     19652.06 o                         
   2  10   6         41.55        511.78       239.60 o                         
   4  10   6     582715.44     604831.12     10436.47 o                         
   2  12   6         13.36        475.61       237.03 o                         
   1   1   7    1422847.00    1457678.62     28666.51 o                         
   3   1   7     996885.81    1085230.38     25687.57 o                         
   5   1   7     653523.69     662825.00     12769.00 o                         
   7   1   7     380058.47     342966.34      6660.40 o                         
   1   3   7       7078.90       7020.02       315.44 o                         
   3   3   7       4822.23       5364.06       292.16 o                         
   5   3   7       4186.14       4680.49       318.96 o                         
   1   5   7    1043405.88     969684.88     18395.20 o                         
   3   5   7     830779.75     830815.00     15231.78 o                         
   5   5   7     528227.06     531099.44     10716.30 o                         
   1   7   7     721380.69     693039.12     15256.35 o                         
   3   7   7     589269.75     589353.94     10872.83 o                         
   5   7   7     408831.53     402417.53      7531.55 o                         
   1   9   7       2383.34       2799.57       206.65 o                         
   3   9   7       2900.95       3752.50       314.51 o                         
   5   9   7       1978.93       2296.01       374.68 o                         
   1  11   7     455992.03     450891.16      9088.64 o                         
   3  11   7     378917.50     389925.81      7632.76 o                         
   0   0   8     348583.91     306018.41     10103.84 o                         
   4   0   8     165389.03     165529.19      4717.50 o                         
   2   2   8     798872.06     798132.81     13577.03 o                         
   4   2   8        433.94        791.84       251.22 o                         
   6   2   8     371124.66     361989.38      7002.44 o                         
   0   4   8     727430.00     687039.62     22651.09 o                         
   4   4   8     472779.72     499852.16      8642.97 o                         
   6   4   8         33.70        437.31       287.82 o                         
   2   6   8     169995.80     169288.02      3534.15 o                         
   4   6   8        208.48        312.01       210.14 o                         
   6   6   8      69391.66      68554.35      1562.15 o                         
   0   8   8     533637.12     531174.50     12487.27 o                         
   2   8   8        256.22        504.63       242.62 o                         
   4   8   8     379532.03     385305.59      8145.50 o                         
   2  10   8     286317.38     274882.59      6411.59 o                         
   4  10   8         47.85       1704.39       401.02 o                         
   0  12   8      73476.27      71214.45      3574.81 o                         
   2  12   8        118.72        644.31       423.53 o                         
   1   1   9     380318.50     362331.75      6177.62 o                         
   3   1   9     289988.47     297707.66      5372.09 o                         
   5   1   9     169070.88     174051.11      4453.85 o                         
   1   3   9     154642.84     156492.50      3053.46 o                         
   3   3   9     114027.49     119203.05      2121.28 o                         
   5   3   9      82732.39      85498.23      1700.64 o                         
   1   5   9     312315.94     294286.69      6222.81 o                         
   3   5   9     219581.41     228812.34      4335.34 o                         
   5   5   9     181369.11     179418.41      3377.96 o                         
   1   7   9     194432.89     181110.48      3897.00 o                         
   3   7   9     160777.27     159299.30      3980.42 o                         
   5   7   9     108976.94     110907.37      2699.94 o                         
   1   9   9      74301.32      72557.66      1658.24 o                         
   3   9   9      71245.91      70806.48      1704.62 o                         
   1  11   9     134557.47     129395.16      3115.80 o                         
   3  11   9     134953.05     123587.49      3116.85 o                         
   2   0  10    1200789.12    1164234.00     27088.40 o                         
   6   0  10     524741.25     522422.94     17039.59 o                         
   0   2  10      75410.88      70857.69      1738.08 o                         
   2   2  10        221.16       -157.86       157.86 o                         
   4   2  10      43085.36      46657.86      1117.87 o                         
   6   2  10        891.71        712.26       317.32 o                         
   2   4  10      41358.66      40841.96       975.13 o                         
   4   4  10         38.38        324.37       216.10 o                         
   6   4  10      17303.32      17602.69       803.18 o                         
   0   6  10     915904.75     879819.38     29039.51 o                         
   2   6  10         98.42        217.57       207.72 o                         
   4   6  10     608615.50     637941.25     11770.30 o                         
   6   6  10        476.26        586.47       472.62 o                         
   2   8  10      45470.67      44362.04      1261.78 o                         
   4   8  10       1155.77       1245.88       329.16 o                         
   0  10  10      14918.46      15932.06      1188.77 o                         
   2  10  10         20.25        590.04       310.15 o                         
   4  10  10      10288.02       8800.02       607.25 o                         
   1   1  11      46798.85      48102.79       859.94 o                         
   3   1  11      40851.96      41537.12       906.61 o                         
   5   1  11      20848.59      22873.26       824.40 o                         
   1   3  11    1255787.12    1217764.25     23093.62 o                         
   3   3  11     988251.75     996303.44     16983.99 o                         
   5   3  11     650529.38     688730.56     12238.19 o                         
   1   5  11      29652.91      29419.72       737.50 o                         
   3   5  11      17362.43      18945.84       777.16 o                         
   5   5  11      23215.12      22860.30       710.41 o                         
   1   7  11      34687.21      34972.25      1026.74 o                         
   3   7  11      28562.30      27455.89       863.13 o                         
   5   7  11      22789.64      22129.30       819.02 o                         
   1   9  11     635928.19     620969.62     13740.20 o                         
   3   9  11     519124.44     541289.31     11499.21 o                         
   1  11  11       7928.46       8322.78       529.14 o                         
   0   0  12    2336459.75    2239188.25     77907.32 o                         
   4   0  12    1506085.50    1517685.12     44779.74 o                         
   2   2  12      28374.52      30515.95       686.04 o                         
   4   2  12        548.91        937.49       253.12 o                         
   6   2  12      20922.18      18839.15       785.45 o                         
   0   4  12      38913.92      39436.34      1522.90 o                         
   2   4  12         94.79        332.22       191.48 o                         
   4   4  12      32491.57      34242.99       837.13 o                         
   6   4  12        400.30        720.39       361.13 o                         
   2   6  12    1465606.62    1466366.00     32203.99 o                         
   4   6  12         46.03       1024.91       430.19 o                         
   0   8  12      13457.35      13085.42       869.68 o                         
   2   8  12        173.55        244.62       246.86 o                         
   4   8  12      12108.37      11411.45       630.63 o                         
   2  10  12      27954.56      26149.74       831.88 o                         
   1   1  13     140233.23     142502.81      2408.82 o                         
   3   1  13      99732.06     105643.07      1964.52 o                         
   5   1  13      88257.16      86866.02      2319.52 o                         
   1   3  13    1452941.25    1414414.50     29360.80 o                         
   3   3  13    1162712.25    1198768.12     21904.35 o                         
   5   3  13     809147.38     859268.94     18371.65 o                         
   1   5  13      89626.34      89606.98      2015.52 o                         
   3   5  13      81998.23      80690.89      1774.33 o                         
   5   5  13      51021.25      52803.84      1223.69 o                         
   1   7  13      92716.96      88678.27      2329.43 o                         
   3   7  13      89478.23      87745.78      2014.68 o                         
   5   7  13      54157.03      55873.32      1599.43 o                         
   1   9  13     768083.19     749812.62     18829.36 o                         
   3   9  13     655349.00     675858.88     14299.29 o                         
   1  11  13      38590.38      35049.34      1242.70 o                         
   2   0  14    1971264.12    1927543.50     44789.57 o                         
   6   0  14     977547.06     916464.62     28817.48 o                         
   0   2  14      52757.48      54088.65      1575.84 o                         
   2   2  14        138.39        658.21       153.36 o                         
   4   2  14      38180.84      39120.50      1034.06 o                         
   6   2  14        591.71        551.75       370.39 o                         
   2   4  14      55907.93      56210.98      1271.95 o                         
   4   4  14        862.24        926.28       311.63 o                         
   0   6  14    1560084.75    1467562.88     55781.23 o                         
   2   6  14         19.22       1825.97       298.38 o                         
   4   6  14    1102170.00    1174153.00     22420.09 o                         
   2   8  14      21871.93      21521.65       725.03 o                         
   4   8  14         54.89        342.26       362.17 o                         
   0  10  14      39810.95      38060.27      1887.16 o                         
   2  10  14        269.76        327.04       283.87 o                         
   1   1  15      22081.00      21977.20       510.86 o                         
   3   1  15      11542.63      12996.84       474.52 o                         
   5   1  15      14540.04      14035.66       588.33 o                         
   1   3  15     434471.09     438363.78      8396.94 o                         
   3   3  15     350388.97     368343.69      6632.21 o                         
   5   3  15     260914.33     264469.53      4874.56 o                         
   1   5  15      20278.82      19547.17       653.85 o                         
   3   5  15      17815.92      19211.53       682.84 o                         
   5   5  15       9655.15      11471.37       587.96 o                         
   1   7  15       7349.72       7344.48       472.80 o                         
   3   7  15      11069.73       9751.70       566.10 o                         
   1   9  15     238188.69     230363.02      6020.53 o                         
   3   9  15     217238.34     212050.95      4506.76 o                         
   0   0  16     761158.94     690540.94     22771.65 o                         
   4   0  16     501412.94     506210.91     12008.72 o                         
   2   2  16      72978.25      78249.61      1465.31 o                         
   4   2  16        379.72        463.77       252.92 o                         
   0   4  16      57940.54      56716.55      2133.40 o                         
   2   4  16        414.17        837.09       216.34 o                         
   4   4  16      41594.69      44461.48      1185.19 o                         
   2   6  16     494556.25     491794.00     11620.48 o                         
   4   6  16        199.72        475.71       370.74 o                         
   0   8  16      61156.07      57236.57      2302.48 o                         
   2   8  16          0.69       1476.68       414.18 o                         
   1   1  17     333590.31     329226.19      5866.96 o                         
   3   1  17     298607.03     303257.50      5308.69 o                         
   5   1  17     183673.72     186181.47      3415.73 o                         
   1   3  17      29351.35      30716.41       749.70 o                         
   3   3  17      25152.39      27423.73       822.01 o                         
   5   3  17      15120.12      16021.24       644.00 o                         
   1   5  17     298915.88     289706.00      6933.17 o                         
   3   5  17     241935.75     246308.70      4913.36 o                         
   1   7  17     219742.12     213405.34      6015.06 o                         
   3   7  17     165773.88     170309.00      3648.12 o                         
   1   9  17      17596.91      16701.14       917.03 o                         
   2   0  18       7686.06       8373.32       584.72 o                         
   0   2  18     912179.44     893111.88     22246.82 o                         
   2   2  18        183.70        674.15       201.96 o                         
   4   2  18     653151.31     699009.94     13461.47 o                         
   2   4  18     713108.50     738678.81     14157.35 o                         
   4   4  18       1007.48       2230.37       361.83 o                         
   0   6  18       6456.34       6789.07       629.41 o                         
   2   6  18         12.84        755.07       231.57 o                         
   4   6  18       3512.31       4343.38       535.36 o                         
   2   8  18     566732.75     559084.81     13309.06 o                         
   1   1  19     377980.31     376086.34      6476.41 o                         
   3   1  19     297700.69     315929.28      5345.47 o                         
   1   3  19       8296.84       7890.35       422.60 o                         
   3   3  19       6374.05       7219.01       426.50 o                         
   1   5  19     321325.00     311574.50      8008.75 o                         
   3   5  19     297237.62     299552.47      5931.64 o                         
   1   7  19     238216.16     232134.86      6556.55 o                         
   3   7  19     224320.72     222011.22      6941.13 o                         
   0   0  20       1422.92       1411.26       404.54 o                         
   4   0  20       1648.02       2417.68       434.92 o                         
   2   2  20     913008.31     931157.75     17074.40 o                         
   4   2  20        900.50        809.06       321.96 o                         
   0   4  20     858022.31     860953.94     28474.69 o                         
   2   4  20        165.48       1210.17       260.49 o                         
   4   4  20     640532.25     665095.38     18149.21 o                         
   2   6  20       1290.88       1643.92       338.31 o                         
   0   8  20     679621.62     662395.00     25492.08 o                         
   1   1  21     149297.09     152402.09      2629.43 o                         
   3   1  21     143149.47     144317.03      2649.80 o                         
   1   3  21      62496.85      59301.03      1457.90 o                         
   3   3  21      50232.20      49719.71      1314.57 o                         
   1   5  21     145967.52     137883.19      4016.21 o                         
   3   5  21     108735.86     111552.96      2993.34 o                         
   1   7  21     101595.32      94314.92      3208.16 o                         
   2   0  22     288674.75     280373.94      6714.94 o                         
   0   2  22     115386.76     114802.48      3063.23 o                         
   2   2  22        344.28        660.76       313.21 o                         
   2   4  22      84820.30      85943.98      1965.57 o                         
   0   6  22     242667.19     229495.00      7945.86 o                         
   1   1  23      14767.40      14541.37       500.97 o                         
   3   1  23       8326.17       9698.83       564.05 o                         
   1   3  23     218728.42     216668.88      4496.08 o                         
   1   5  23      13129.50      14099.46      1103.73 o                         
   0   0  24    1124633.62    1090952.38     36004.47 o                         
   2   2  24      48254.49      47345.02      1276.91 o                         
   0   4  24      56857.38      54684.45      3980.27 o                         
   1   1  25      14104.73      14458.50       653.80 o                         
                                                                                
